# Supplementary material for: A nomogram for predicting mortality of patients initially diagnosed with primary pulmonary tuberculosis in Hunan province, China: a retrospective study
Source: Front Cell Infect Microbiol. 2023 Jun 2;13:1179369. doi: 10.3389/fcimb.2023.1179369 (PMC10272565; doi:10.3389/fcimb.2023.1179369)
Supplement: Supplementary file 1 [file Table_1.xlsx]

## Sheet: Sheet1
ID	Drug resistance	Relapse	Heal	Hemoptysis	Gender	Smoke	Drinking	Dust	Hypertension	Diabetes	HBV	Gastritis	CHD	Complication	Bachelordom	Healthinsurance	BMI	Death	Age	Alb	Cr	CHE	TC	CRP	Lym	Hb	PLT
19043448	1	1	0	0	1	1	1	0	0	0	0	0	0	0	1	1	0	0	31	51.2	72	7175	6.43	0.1	3.33	163	230
19050797	0	0	0	0	1	0	1	0	0	0	0	0	0	0	1	1	0	0	46	50.1	87	12756	7.75	4	3.21	142	341
20010109	0	0	1	0	1	1	1	0	0	0	0	0	0	0	1	1	0	0	44	45.4	76	11035	5.32	2.2	3.34	151	193
19020736	0	0	1	0	0	0	0	0	0	0	0	0	0	0	1	1	0	0	75	37.8	58	9231	5.75	0	3.54	131	235
19091628	0	0	1	0	1	0	0	0	0	0	0	0	0	0	0	1	0	0	18	44.3	68	8003	3.28	1.7	3.59	138	264
19091508	0	0	1	0	1	1	1	0	0	0	0	0	0	0	0	0	0	0	21	46.2	65	11089	5.02	3.5	3.21	154	208
19013520	0	1	0	0	1	1	1	0	0	0	0	0	0	0	0	1	0	0	28	49.4	89	13396	5.17	3.2	3.67	153	244
19022981	0	1	0	0	1	0	0	0	0	0	0	0	0	0	1	1	0	0	42	50.3	82	12727	4.43	1.3	3.99	152	306
19073688	0	0	1	0	1	0	0	0	0	0	0	0	0	0	0	1	0	0	34	45.2	65	9425	4.29	1.3	3.92	144	227
19073608	0	0	1	0	1	1	0	0	0	0	0	0	0	0	1	1	0	0	40	46.7	73	9008	4.66	9.7	3.31	137	207
19111398	0	0	1	0	0	0	0	0	0	0	0	0	0	0	1	1	0	0	18	46.2	67	8670	5.16	0.8	4.27	125	247
19050859	1	1	0	0	0	0	0	0	0	0	0	0	0	0	0	1	0	0	30	46.9	52	7391	4.11	0.2	3.92	134	162
19033782	0	0	1	0	1	1	1	0	0	0	0	0	0	0	1	1	0	0	49	53.6	79	14134	2.83	0.8	3.68	149	357
18110766	0	0	1	0	1	0	0	1	0	0	0	0	0	0	1	0	0	0	59	43.4	73	7078	5.07	3	3.29	145	286
19030461	0	1	1	0	0	0	0	0	0	0	0	0	0	0	1	1	0	0	47	46.4	45	11358	4.25	0	7.58	106	454.4
19111055	0	0	1	0	0	0	0	0	1	1	0	0	0	1	1	1	0	0	65	40.4	62	9733	3.71	2	3.57	128	427.1
18032374	0	0	1	0	0	0	0	0	0	0	0	0	0	0	1	1	0	0	38	39.3	46	10296	4.92	0	3.3	115.4	217
20010371	0	0	1	0	0	0	0	0	0	0	0	0	0	0	0	0	0	0	37	35.4	41	7838	4.43	40.7	3.98	104	293
19073442	1	0	1	0	0	0	0	0	1	0	0	0	0	1	1	0	0	0	71	33.1	73	4278	2.62	3.6	8.98	76.2	117
18093323	0	0	1	0	0	0	0	0	0	0	0	0	0	0	1	1	0	0	29	48.8	68	9712	6.29	9.8	1.12	116	473.1
19080717	0	1	0	0	0	0	0	0	0	0	0	0	0	0	1	1	0	0	58	48.9	67	15769	6.3	0.1	1.45	119	270.4
19081020	0	0	1	0	0	0	0	0	0	0	0	0	0	0	0	1	0	0	59	40.6	44	12127	6.58	7.8	1.23	141	217
17112808	0	0	0	0	0	0	0	0	0	0	0	0	0	0	1	1	0	0	54	49.7	56	8716	5.4	4.6	1.4	112	281.4
19091641	0	1	1	0	1	1	0	0	0	0	0	0	0	0	0	1	0	0	22	46.2	87	8652	3.42	1.7	1.61	121	194.4
19030250	0	0	1	0	1	0	0	0	0	0	0	0	0	0	0	1	0	0	18	44.2	72	6037	2.99	16.8	1.97	120	261.4
18051025	0	1	0	0	0	0	0	1	0	0	0	1	1	1	1	0	0	0	26	44.9	49	9858	3.8	4.2	2.85	129	400
19042256	0	0	0	0	0	0	0	0	0	0	0	0	0	0	0	1	0	0	18	49.2	42	7926	2.73	2.3	2.42	115	332
19111422	0	1	0	0	0	0	0	0	0	0	0	0	0	0	0	0	0	0	24	48.6	52	7431	4.91	2.4	2.06	147.4	285.4
19111350	0	1	0	0	0	0	0	0	0	0	0	0	0	0	1	1	0	0	34	51.2	53	9320	2.92	59.7	1.66	102	338.4
19043868	0	0	1	0	0	0	0	0	0	0	0	0	0	0	0	1	0	0	24	42.1	51	8916	3.68	5.4	2.05	96	271.4
19033717	0	0	1	0	0	0	0	0	0	0	0	1	1	1	1	1	0	0	50	46.1	54	7998	5.06	2.8	1.9	103	132.4
19062876	0	0	1	0	0	0	0	0	0	0	0	0	0	0	1	1	0	0	46	46.3	55	6357	3.13	0.1	1.84	92	275.4
19081931	0	0	1	0	1	1	1	0	0	0	0	0	0	0	1	1	0	0	64	47	76	6019	3.47	2.1	1.63	110	236.4
19073404	0	0	1	0	1	1	1	0	1	1	0	0	0	1	1	1	0	0	41	42.7	42	8541	3.98	1.5	2.64	127	130
19071766	0	0	1	0	1	0	0	0	0	0	0	0	0	0	1	1	0	0	40	50.9	107	14223	7.73	1.8	1.91	164	233
19101960	0	0	0	0	1	0	1	0	0	0	0	0	0	0	1	1	0	0	31	50.3	99	14137	7.22	13.8	2.36	140	240
19020378	0	0	1	0	1	0	0	1	0	0	0	0	0	0	1	1	0	0	47	50.5	111	12913	6.68	0.6	1.46	148	207
19091086	0	1	1	0	1	0	0	0	0	1	0	0	0	1	1	1	0	0	65	43	171	12147	6.88	6.4	2.29	142	261
19082263	0	0	1	0	0	0	0	0	1	0	1	0	0	1	1	1	0	0	57	39.4	74	9401	6.29	3.4	1.63	116	191
19112075	0	1	0	0	1	0	0	0	0	0	0	0	0	0	1	1	0	0	37	50.2	89	10600	7.61	2.7	2.15	153	267
19033398	0	0	1	0	1	0	0	0	0	0	0	0	0	0	1	1	0	0	37	54.4	83	11664	6.36	1.9	1.59	149	219
19030368	0	0	1	0	1	0	1	0	0	0	0	0	0	0	0	1	0	0	33	52.7	89	10629	6.63	5.1	2.66	139	339
19020983	1	1	1	1	0	0	0	0	0	0	0	0	0	0	0	1	0	0	18	48.6	73	8469	6.95	0.5	2.31	129	246
19062402	0	0	1	0	1	0	1	0	1	0	1	0	0	1	1	1	0	0	55	46.8	72	10319	6.53	2.3	2.65	136	270
200802549	0	0	1	0	1	1	1	0	0	0	0	0	0	0	1	1	0	0	55	42.8	79	9286	6.26	0	2.11	134	297
19051899	0	0	1	0	1	0	0	0	0	0	0	0	0	0	1	1	0	0	57	42.3	67	10223	6.37	265.5	1.3	129	248
19061286	0	0	1	0	0	0	0	0	0	0	0	0	0	0	1	1	0	0	52	40.9	64	13196	6.35	15.6	2.44	126	218
19102312	1	1	0	0	1	1	1	1	1	0	0	0	0	1	1	1	0	0	56	43.4	61	9539	6.92	0.2	2.05	151	217
18122970	0	0	1	0	1	1	1	0	0	1	0	0	0	1	1	1	0	0	50	46.8	75	9957	6.66	0.8	2.2	136	203
201003142	0	0	1	0	1	0	0	0	0	1	0	0	0	1	1	1	0	0	47	45.9	58	11640	6.24	1.8	1.27	144	184
19032890	1	1	0	0	0	0	0	0	0	0	0	0	0	0	1	1	0	0	48	50.5	55	7985	6.34	5.4	1.66	126	179
19080206	1	1	0	0	0	0	0	0	0	0	0	0	0	0	1	1	0	0	52	42.8	50	10398	8.04	46.5	1.38	127	341
18013340	0	0	1	0	0	0	0	0	0	1	0	0	0	1	1	1	0	0	57	48.5	56	13170	6.66	6	1.99	135	187
19091096	1	1	0	0	0	0	0	0	0	0	0	0	0	0	1	1	0	0	46	46.6	70	7595	6.78	4.7	1.25	119	180
19031790	0	0	1	0	0	0	0	0	1	1	0	0	0	1	1	1	0	0	75	45.8	58	10951	6.54	2.9	1.38	118	201
19063682	0	0	1	0	0	0	0	0	1	0	0	0	0	1	1	1	0	0	61	42.1	71	8597	6.37	3.5	1.54	117	161
19052748	0	1	0	0	0	0	0	0	0	0	0	1	1	1	1	1	0	0	61	41.4	62	11458	6.97	2	1.82	128	182
19033907	0	0	1	0	1	1	0	0	0	0	0	0	0	0	1	1	0	0	65	43.8	98	10411	6.44	1.2	1.63	131	177
19050193	0	0	1	0	1	1	1	0	1	1	0	0	0	1	1	1	0	0	67	41.6	71	9788	7.52	59.2	1.58	138	202
19051444	0	0	1	0	1	1	1	0	0	0	0	0	0	0	1	1	0	0	63	46.8	75	9496	7.47	5.8	2.52	151	333
19052941	0	0	1	0	1	1	1	0	0	0	0	0	0	0	1	1	0	1	70	42.5	81	9334	6.5	1.6	1.34	124	190
18032783	0	0	1	0	0	0	0	0	0	0	0	0	0	0	1	1	0	0	49	43.7	64	9128	7.08	5	1.61	118.4	228.4
19051791	0	0	1	0	0	0	0	0	1	0	0	0	0	1	1	1	0	0	73	39.9	61	10393	6.57	4.5	1.27	136	211
19052890	0	0	1	0	0	0	0	0	0	0	0	0	0	0	1	1	0	0	67	38	56	7255	6.3	0	2.93	132	183
19043130	0	0	1	0	1	1	0	0	0	0	0	1	1	1	1	1	0	0	44	39.3	69	9029	7.09	0.9	2.6	132	177
19100605	0	0	1	0	1	0	1	0	1	0	0	0	0	1	1	0	0	0	54	39.1	90	11667	6.57	2.2	1.67	128	192
19073318	0	0	1	0	0	1	0	0	0	0	0	0	0	0	1	1	0	0	55	39	67	8075	6.8	2.1	1.16	127	162
19101370	1	1	0	0	0	0	0	0	0	1	0	0	0	1	0	1	0	0	63	37.8	67	10021	6.31	39.6	1.28	112	306
19034325	0	0	1	0	1	1	1	0	0	0	0	0	0	0	1	1	0	1	75	19.4	68	13513	9.26	0	2.1	46.8	254
19121870	0	0	1	0	1	1	0	0	0	0	0	0	0	0	1	1	0	0	34	53.7	54	16733	6.23	1.2	2.45	162	191.4
19060847	0	0	1	0	1	1	1	0	0	0	0	0	0	0	1	1	0	0	46	42.8	56	9898	6.45	106.5	1.29	131	190
18101053	0	0	1	0	0	0	0	0	0	0	0	0	0	0	1	1	0	0	67	49.1	40	14500	8.2	6.2	1.4	135	184
19120026	1	1	0	0	1	1	0	0	0	0	0	0	0	0	1	1	0	0	33	57	106	11305	5.38	1.41	2.49	147	221
19042572	0	0	1	0	1	0	0	0	0	0	0	1	1	1	1	1	0	0	34	48.7	101	11797	5.95	3	1.96	148	405.1
19101944	0	0	1	0	1	1	1	0	0	0	0	0	0	0	1	1	0	0	42	49.1	100	11657	5.39	5.7	2.56	154	168
19062356	0	0	1	0	1	1	0	0	0	0	0	0	0	0	1	1	0	0	40	50.5	109	10524	5.67	4.1	1.46	132	126
19040693	1	1	0	0	1	0	0	0	0	0	0	0	0	0	1	1	0	0	32	53.1	103	13991	5.61	0.6	1.83	163	145
19102004	0	0	1	0	1	0	1	0	0	0	0	0	0	0	1	1	0	0	53	46.2	99	11961	5.99	0.5	2.9	151	212
19041615	0	1	1	0	0	0	0	0	0	0	0	0	0	0	1	1	0	0	48	48.7	101	9481	5.87	47.8	1.62	117	221
19041753	0	0	1	0	1	1	0	0	1	1	0	0	0	1	1	1	0	0	60	29.7	112	11758	5.6	4.8	1.38	91	348.4
20011079	0	0	1	0	1	0	0	0	0	0	0	0	0	0	0	1	0	0	23	52.6	70	10568	5.6	0.4	1.42	156	294
19111489	0	0	1	0	1	1	0	0	0	0	0	0	0	0	0	1	0	0	25	44.6	69	8156	5.84	1.5	1.21	145	186
19033170	0	0	1	0	1	1	1	0	0	0	0	0	0	0	1	1	0	0	33	47.5	83	10068	5.43	6.6	1.73	153	220
19120298	0	0	1	0	0	0	0	0	0	0	0	0	0	0	1	1	0	0	35	45.5	59	9275	5.71	0.2	1.82	127	255
19111313	0	0	1	0	0	0	0	0	0	0	0	0	0	0	1	1	0	0	38	51.7	62	11153	6.08	0.2	3.07	127	324
19033769	0	0	1	0	0	0	0	0	0	0	0	0	0	0	1	1	0	0	39	44.3	51	10979	5.23	0.6	1.47	107	234
19120425	0	0	0	0	1	1	0	0	0	0	0	0	0	0	1	1	0	0	40	45.7	89	9455	5.31	15.7	1.4	136	526.1
19090964	1	1	0	0	1	1	1	0	0	0	0	0	0	0	1	1	0	0	30	45.7	94	8906	5.37	6.9	2.28	144	188
19020481	0	0	1	0	1	1	1	1	0	0	0	0	0	0	1	1	0	0	33	51.1	74	12199	5.65	3.5	1.57	147	261
19010044	0	0	1	0	1	0	1	0	0	0	0	0	0	0	1	0	0	0	44	46.1	75	11047	5.68	8.5	1.25	139	210
19111094	0	1	0	0	1	0	0	0	0	0	0	0	0	0	1	1	0	0	28	48.7	85	11723	5.32	0.6	1.93	154	243
19053245	0	0	1	0	1	1	0	0	0	0	0	0	0	0	1	1	0	0	33	43.7	59	9556	5.49	0	2.1	154	186
18110734	0	1	0	0	1	0	0	0	0	0	0	0	0	0	1	1	0	0	28	51.1	80	10755	6.01	16.7	1.29	143	304
19071414	0	1	0	0	1	1	0	0	0	0	0	0	0	0	1	1	0	0	40	43.4	78	8248	5.64	4.5	1.9	139	333
19120625	1	1	0	0	1	0	1	0	0	0	0	0	0	0	1	0	0	0	32	53.9	70	10482	5.83	0	2.5	157	245
19073444	0	1	1	0	1	0	0	0	0	0	0	0	0	0	1	1	0	0	22	51.6	73	12151	5.2	3.1	2.38	156	239
20011231	0	1	0	0	1	1	1	0	0	0	0	0	0	0	1	1	0	0	41	43.2	62	8489	5.5	45.5	1.89	133	299
19070424	0	0	1	0	1	1	1	0	0	0	0	0	0	0	0	1	0	0	18	40	77	7594	5.31	10.4	1.36	127	292
200802940	1	0	1	0	0	0	0	0	0	0	0	0	0	0	1	1	0	0	34	48.7	72	14890	5.76	0	1.64	147	229
19022061	0	0	1	0	0	0	0	0	0	0	0	0	0	0	0	1	0	0	33	49.9	52	11433	5.74	0	2.13	128	379
19100012	0	0	1	0	0	0	0	0	0	0	0	0	0	0	0	1	0	0	24	48.8	64	11253	5.76	0.9	1.53	138	195
19120116	0	0	1	0	0	0	0	0	0	0	0	0	0	0	0	1	0	0	28	49.7	51	10967	5.68	1.6	2.95	123	327
20032563	0	0	1	0	0	0	0	0	0	0	0	0	0	0	1	1	0	0	35	43.9	58	10903	5.27	3	1.87	134	368
19062192	1	0	0	0	0	0	0	0	0	0	0	0	0	0	0	1	0	0	28	50	58	10108	5.38	2.6	1.49	129	325
18093068	0	0	1	0	0	0	0	0	0	0	0	0	0	0	0	1	0	0	22	42.3	64	9446	5.5	0	2.31	101	243
19050819	0	0	1	0	0	0	0	0	0	0	0	0	0	0	1	1	0	0	31	47.9	55	9417	5.45	0	1.52	103	171.4
20030243	0	0	1	0	0	0	0	0	0	0	0	0	0	0	1	1	0	0	35	44	51	7355	5.84	17.1	2.54	112	215
19013695	0	0	1	0	0	0	0	0	0	0	0	0	0	0	0	1	0	0	30	47	50	10683	5.5	2.2	1.29	107	223
20032365	0	0	1	0	1	1	0	0	0	0	0	0	0	0	1	1	0	0	45	42.4	85	8867	5.68	8.9	1.45	133	272
19063746	0	0	1	0	1	0	0	0	1	0	0	0	0	1	1	1	0	0	47	46.9	59	10242	6.16	5.9	2.59	145	269
19101615	0	0	1	0	1	0	0	0	0	0	0	0	0	0	1	1	0	0	48	45.5	79	13089	5.96	0	2.51	148	256
19022732	0	0	1	0	1	1	0	0	0	0	0	0	0	0	1	1	0	0	50	46.5	93	8929	5.92	4.6	3.06	147	167
19111929	0	0	1	0	1	1	1	0	0	0	0	0	0	0	0	0	0	0	48	47.6	79	8572	6.04	0.2	2.06	151	168
19082280	0	0	1	0	1	1	1	0	0	0	0	0	0	0	1	0	0	0	46	51.4	76	8913	5.6	3.8	1.81	151	186
19081343	0	1	0	1	0	0	0	0	0	0	0	0	0	0	0	0	0	0	51	46.4	53	9363	5.64	1.5	1.66	131	135
20020748	0	0	1	0	1	0	0	1	0	0	0	0	0	0	1	1	0	0	56	41	57	14430	5.2	0	2.36	131	204
19120529	0	1	0	0	1	1	0	0	0	0	0	0	0	0	1	1	0	0	54	52.8	94	9614	5.81	0.3	1.52	138	232
19120978	0	0	1	0	1	1	1	0	0	1	0	0	0	1	1	1	0	0	50	44.5	68	11385	5.34	4.6	1.46	137	244
19072000	0	0	1	0	1	0	1	0	0	0	0	0	0	0	1	1	0	0	48	42.7	70	8103	5.26	2.1	2.39	144	288
19061894	0	1	1	0	1	1	1	1	1	0	1	0	0	1	1	0	0	0	47	46.6	72	11696	5.39	5	1.68	147	148
19092159	1	1	0	0	1	1	0	0	0	0	0	0	0	0	1	1	0	0	51	40.9	82	7647	5.54	5.5	1.14	139	385
21111730	0	0	0	0	1	1	0	1	0	1	0	0	0	1	1	1	0	0	48	54.7	79	12417	5.85	0.8	1.86	154	199
18101170	0	0	1	0	1	1	1	1	0	0	0	0	0	0	1	1	0	0	57	41.2	66	8348	5.41	6.1	1.34	140	108
19043953	0	0	1	0	1	1	1	0	0	0	0	0	0	0	1	1	0	0	50	46.8	76	9687	5.71	0	2.07	140	202
19051611	0	0	1	0	1	0	0	0	0	0	0	0	0	1	1	1	0	0	52	41	94	10179	5.63	90.5	1.53	141	251
19091907	0	0	0	0	1	1	0	0	0	0	0	0	0	0	1	1	0	0	56	40	61	8262	6.08	1	1.8	131	296
19031278	0	0	1	0	1	1	1	0	0	0	0	0	0	0	1	1	0	0	49	46.5	67	10468	5.84	2	2.42	147	401.1
19032797	0	1	1	0	1	0	0	0	0	1	0	0	0	1	1	1	0	0	48	45.4	77	8151	5.39	0	1.25	131	116
19062099	0	0	1	0	1	0	0	0	0	0	0	0	0	0	1	1	0	0	50	41	57	10165	5.68	16	2.18	138	316
21122041	0	1	1	1	1	1	0	0	0	0	0	0	0	0	1	1	0	0	58	40.4	81	9555	5.97	67.4	1.68	130	388
18090817	0	0	1	0	1	0	0	0	0	0	0	1	1	1	1	1	0	0	48	44.4	71	8753	5.7	3.7	1.12	123	163
19080687	1	1	0	0	1	1	1	0	0	0	0	0	0	0	1	1	0	0	48	46.8	68	12015	5.57	1.4	2.04	112	297.4
19100047	0	0	1	0	0	0	0	0	0	0	0	0	0	0	1	1	0	0	56	44.2	53	10172	5.41	4.6	2.56	124	257
19043832	0	0	1	0	0	0	0	0	0	0	1	0	0	1	0	0	0	0	48	45.8	58	10165	5.52	0.8	3.14	128	207
19111301	0	1	0	0	0	0	0	0	0	0	0	0	0	0	1	1	0	0	49	53.8	66	11728	6.18	3.6	2.61	126	230
19044030	0	0	1	0	0	0	0	0	1	0	0	1	1	1	1	1	0	0	57	48.5	57	12085	6.17	4.5	1.13	128	334
21111378	0	0	1	0	0	0	0	0	0	0	0	0	0	0	1	1	0	0	57	45.1	66	9424	6.18	0	1.22	133	201
18110534	0	0	1	0	0	0	0	0	0	0	0	0	0	0	1	1	0	0	54	47.5	55	10898	5.72	1.4	1.1	140	164
19110112	1	1	1	1	0	0	0	0	0	0	0	1	1	1	1	1	0	0	46	48.4	46	10761	5.37	1.5	2.95	130	295
19111450	0	0	1	0	0	0	0	0	1	0	0	0	0	1	1	1	0	0	54	44.8	65	9629	5.6	5.6	2.73	124	269
19120420	0	0	1	0	0	0	0	0	0	0	1	0	0	1	1	1	0	0	52	43.2	57	9436	5.65	6.7	1.2	120	200
19102175	0	0	1	1	0	0	0	0	1	1	0	1	1	1	1	1	0	0	56	43.8	57	10440	5.25	1.1	2.28	116	279
19072274	0	0	1	0	0	0	0	0	0	0	0	0	0	0	1	1	0	0	48	42.8	67	10978	6.05	1.1	1.71	120	270
19070395	0	0	1	0	0	0	0	0	0	0	0	0	0	0	1	0	0	0	47	42.7	66	8280	6.1	3.8	1.81	129	269
19101279	0	0	1	0	0	0	0	0	0	0	0	0	0	0	1	1	0	0	55	51.7	56	11472	5.69	12.7	1.17	108	310
19112143	0	0	1	0	0	0	0	0	0	1	0	0	0	1	0	0	0	0	50	42	53	10244	5.52	6.6	1.1	99	123.4
18083060	0	1	1	0	0	0	0	0	0	0	0	0	0	0	1	1	0	0	57	41.6	42	7023	5.21	0	1.75	111	297
19033283	0	0	1	0	0	0	0	0	0	0	0	0	0	0	1	1	0	1	64	43.8	53	10516	6.12	0.3	1.38	135	267
19054035	0	0	1	0	0	0	0	0	1	0	0	0	0	1	1	1	0	0	61	42.8	50	9203	5.42	6.6	1.22	123	182
19080381	0	1	1	0	0	0	0	0	0	1	1	0	0	1	1	1	0	0	65	42.7	53	9610	5.6	1.4	1.5	116	285
19110566	0	0	1	0	0	0	0	0	1	0	1	0	0	1	1	1	0	0	72	43.7	72	11257	6.13	5.2	2.07	131	237
19091919	0	1	0	0	0	0	0	0	0	0	0	0	0	0	1	1	0	0	64	43.5	51	9679	5.72	12.1	1.28	119	330
19082402	0	0	1	0	0	0	0	0	0	1	0	0	0	1	1	1	0	1	70	43.8	48	9991	5.79	4	1.48	121	228
19071320	0	1	0	0	0	0	0	0	0	0	0	0	0	0	1	1	0	0	62	46.2	43	9723	5.21	0	1.92	112	275
19071175	0	0	1	0	0	0	0	0	0	1	0	0	0	1	1	1	0	0	70	41.2	63	8832	5.59	5.8	1.8	108	200
18083047	0	0	1	0	1	0	0	0	0	0	0	0	0	0	1	1	0	0	61	42	74	7520	5.31	6.2	1.32	135	305
19032485	0	0	1	0	1	0	1	0	0	0	0	0	0	0	1	1	0	0	67	43.5	70	8486	5.28	2.3	1.28	132	116
19023026	0	0	1	0	1	1	1	0	1	0	0	0	0	1	1	1	0	0	64	44.4	83	12233	5.93	2.5	2.12	144	198
19110012	0	0	1	0	1	0	0	0	0	0	0	0	0	0	1	0	0	0	67	41.9	64	8892	5.84	0.9	1.8	127	202
19053247	0	0	1	0	1	1	1	0	0	0	0	0	0	0	1	1	0	0	28	41.1	64	7117	5.73	36.1	2.77	141	150
19110622	0	0	1	0	1	1	1	0	0	0	0	0	0	0	1	1	0	0	36	40.6	63	9338	5.83	0.4	2.69	132	295
19080725	0	0	1	0	1	1	0	0	0	0	0	0	0	0	1	1	0	0	44	42.1	60	9269	5.45	0	1.36	134	131
19081329	0	1	0	0	0	0	0	0	0	0	0	0	0	0	1	1	0	0	34	42	50	7706	5.38	4.4	1.26	122	167
19090571	0	0	1	0	1	0	1	0	0	0	0	0	0	0	1	1	0	0	46	42.4	59	8225	5.8	0.8	1.86	147	209
19110487	1	1	0	0	1	1	0	0	0	0	0	0	0	0	1	1	0	0	52	43.7	78	10282	5.56	1	1.5	141	254
19022623	0	0	1	0	0	0	0	0	0	0	0	0	0	0	1	1	0	0	54	41.3	53	5950	5.83	1	1.39	114	168
19041186	0	0	1	0	1	0	0	0	0	0	0	0	0	0	1	1	0	0	43	38.3	78	5633	5.49	53.9	1.8	123	349
19062794	0	0	1	0	1	0	1	0	0	0	0	0	0	0	1	1	0	0	66	39.7	85	7286	5.33	22.7	1.38	133	219
18111064	0	0	1	0	0	0	0	0	1	0	0	0	0	1	1	1	0	0	70	38.8	52	7264	6.07	41.5	2	115	270
19040956	0	0	1	0	0	0	0	0	0	1	0	0	0	1	1	1	0	0	73	38.8	49	9257	5.25	8.8	1.57	113	263
19122131	0	0	1	0	0	0	0	0	0	0	0	0	0	1	1	1	0	0	75	38.3	64	8001	5.45	8	1.22	114	182
19062382	0	0	1	0	0	0	0	0	0	0	0	0	0	0	1	1	0	0	41	39.5	64	9012	5.74	0	1.7	118	184
19062820	0	0	1	0	0	0	0	0	0	0	0	0	0	0	1	1	0	0	56	39.5	71	9410	5.44	16.6	2.38	119	293
18121256	1	1	0	0	0	0	0	0	0	0	0	1	1	1	1	1	0	0	68	34.2	60	7671	5.26	354.7	1.86	113	162
19053814	0	0	1	0	0	0	0	0	0	0	0	0	0	0	1	1	0	0	60	37.6	43	8097	5.42	0.9	1.1	140	224
19010727	0	0	1	0	1	0	0	0	1	0	0	0	0	1	1	1	0	0	65	38.9	76	12209	5.36	8.4	1.17	130	195
19081804	0	0	1	0	1	1	0	0	0	1	0	0	0	1	1	1	0	0	62	36.1	85	6914	5.21	15.5	1.94	127	265
19073612	0	0	1	0	1	0	0	0	1	0	0	0	0	1	1	0	0	0	81	36.1	103	7812	6.18	0.2	1.89	128	163
19110140	0	0	1	0	1	1	1	0	0	0	0	0	0	0	1	1	0	1	71	43.9	45	11024	5.5	8.4	1.27	136	175
18031663	0	0	1	1	1	1	0	0	0	0	0	0	0	0	1	1	0	0	35	41.3	56	10505	5.31	7.1	2.97	141	241
19112111	0	0	1	0	1	0	0	0	0	1	0	0	0	1	1	1	0	0	59	43.7	55	8234	5.21	2.9	1.29	134	209
19111121	0	0	1	1	1	1	0	0	1	1	0	0	0	1	1	1	0	0	64	32.3	53	5882	6.19	212.2	1.56	119	388
19110730	0	0	1	0	1	1	1	0	0	1	0	0	0	1	1	1	0	0	50	38.7	50	8827	5.83	15.6	2.54	168	259
19110824	0	0	1	0	1	0	0	0	0	0	0	0	0	0	0	1	0	0	18	56.4	104	9521	5.05	2.8	1.18	143	228
19120571	0	0	1	0	1	0	0	0	0	0	0	0	0	0	1	1	0	0	30	43.4	103	6511	3.45	23.2	2.5	142	180
19032863	0	0	1	0	0	0	0	0	0	0	0	0	0	0	0	1	0	0	29	44.6	78	7757	3.83	0.6	1.14	127	184
19010464	0	1	0	0	0	0	0	0	0	0	0	0	0	0	1	1	0	0	37	49.1	84	12988	4.28	4.9	1.67	122	366
19040586	0	1	1	0	1	0	1	0	0	0	0	0	0	0	1	0	0	0	39	45.9	101	10240	4.02	3.1	2.02	152	186
19100325	0	0	1	0	1	0	0	0	0	0	0	0	0	0	0	0	0	0	21	50.3	104	7321	3.33	1.1	2.93	150	277
19022600	0	0	1	0	1	1	0	0	0	0	0	0	0	0	1	1	0	0	35	46	108	9839	4.87	1.6	2.17	141	341
19020384	0	1	1	0	0	0	0	0	0	0	0	0	0	0	1	1	0	0	35	43	74	11492	4.09	1	1.38	114	114
18050590	1	1	0	0	0	0	0	0	1	0	0	0	0	1	1	1	0	0	51	41.7	98	8631	5.15	3.3	2.56	119	181
18021061	0	0	1	0	1	1	1	1	0	0	0	0	0	0	1	1	0	0	56	45.4	98	6877	4.84	48.4	2.15	145	242
19034193	0	0	1	0	1	0	0	0	0	0	0	0	0	1	1	1	0	0	56	46	103	12134	3.59	1.7	1.36	135	296
18113337	1	1	0	0	1	0	0	0	1	1	0	0	0	1	1	0	0	0	55	47.6	104	10698	4.32	25.5	1.47	134	195
18111776	0	0	1	0	1	0	0	0	0	0	0	0	0	0	1	1	0	0	52	49.8	122	9899	4.35	0.5	2.2	140	245
19043596	0	0	1	0	1	0	1	0	0	0	0	0	0	0	1	1	0	0	58	44.3	151	8774	4.77	0	1.56	121	307
19122043	0	1	0	0	1	0	1	0	1	1	0	0	0	1	1	0	0	0	56	41	109	11246	4.78	4.3	2.31	121	238
19022431	0	0	1	0	0	0	0	0	0	0	0	0	0	0	1	0	0	0	46	42.4	75	9136	4.69	5.1	1.49	117	150
18052418	0	0	1	0	1	0	0	0	0	0	0	0	0	0	1	1	0	0	53	39.7	100	9360	4.08	4.7	1.2	128	139
19013446	1	1	0	0	0	0	0	0	1	0	0	0	0	1	1	0	0	1	74	37.8	89	7970	4.38	10.4	1.62	110	290
19043660	0	0	1	0	1	1	1	0	0	0	0	0	0	0	0	1	0	0	66	39.6	152	7708	3.88	32	1.58	128	302
20111916	0	0	1	0	0	0	0	0	0	0	0	0	0	0	1	1	0	0	58	38	95	8919	4.5	21.3	1.11	110	212
19063754	0	1	1	0	1	0	0	0	0	0	0	0	0	0	1	1	0	0	54	38.2	108	9885	5.05	32.7	1.11	155	239
20050053	0	0	1	0	1	0	0	0	0	0	0	0	0	0	1	1	0	0	48	38.3	109	8767	3.69	10.3	1.19	131	230
18072551	0	0	1	1	1	0	0	0	0	0	0	0	0	0	1	1	0	0	51	34.5	110	4081	3.25	55.18	1.65	127	329
19060344	0	0	1	0	1	1	0	0	0	0	0	0	0	0	1	1	0	0	55	38	103	7070	4.13	14.3	2.42	111	293
19051904	0	1	0	0	0	0	0	0	0	0	0	0	0	0	1	1	0	0	52	37.1	78	5553	4.47	7.1	2.8	111	243
19080773	0	0	1	0	0	0	0	0	0	0	0	0	0	0	0	1	0	0	67	35	87	8079	4.8	0	3.08	117	302
19040899	0	1	0	0	1	1	1	0	0	0	0	0	0	0	1	1	0	0	23	57.5	76	11674	5.08	3.1	1.94	151	236
19112247	0	1	1	0	1	0	1	1	0	0	0	0	0	0	1	0	0	0	33	56.5	77	12270	5.19	0.7	1.66	161	202
19042997	0	0	1	0	0	0	0	0	0	0	0	0	0	0	1	1	0	0	29	48.3	55	7225	4.61	1.5	1.14	119	297
18122117	0	0	1	0	1	0	0	0	0	0	0	0	0	0	0	1	0	0	20	51.7	80	8979	4.45	4.9	2.31	148	210
19030590	0	0	1	0	1	0	0	0	0	0	0	0	0	0	1	1	0	0	28	48.7	73	9136	3.88	27.9	1.92	140	364
19053401	0	1	1	0	0	0	0	0	0	0	0	0	0	0	1	1	0	0	29	53	58	7225	4.57	15.2	1.28	129	169.4
19033697	0	0	1	0	1	1	0	0	0	0	0	0	0	0	1	1	0	0	49	54.2	89	10257	2.74	1.3	1.55	146	236
19043944	0	0	1	0	1	0	0	0	0	0	0	0	0	0	0	1	0	0	19	48.4	72	8824	3.53	3.6	2.03	145	268
20031360	0	0	1	0	1	1	0	0	0	0	0	0	0	0	0	1	0	0	22	45.7	75	8188	3.9	2.4	2.25	142	219
19100834	0	0	1	0	1	0	0	0	0	0	0	0	0	0	1	1	0	0	38	46.6	77	8589	4.2	0	1.98	138	169
19110095	0	1	0	0	1	0	0	0	0	0	0	0	0	0	0	1	0	0	18	50	73	13151	3.31	0.4	1.85	162	213
19052899	1	1	0	0	1	0	1	0	0	0	0	0	0	0	1	0	0	0	32	43.5	69	9662	4.92	1.3	1.16	138	213.4
19060115	0	0	1	1	1	1	0	0	0	0	0	0	0	0	1	1	0	0	37	43.9	69	9899	4.83	38.8	1.97	135	351
19082041	0	0	1	0	1	0	0	0	0	0	0	0	0	0	0	1	0	0	27	47.7	74	10982	4.35	0.9	2.23	132	212
19060012	0	0	1	0	1	1	0	0	0	0	0	0	0	0	0	1	0	0	30	48.2	94	8208	2.98	4.6	1.79	152	181
20040315	0	0	1	0	1	1	0	0	0	0	0	0	0	0	0	1	0	0	22	49.4	65	10978	3.57	3.2	2.16	145	211
19070150	0	0	1	0	1	0	1	0	0	0	0	0	0	0	1	1	0	0	32	49.7	76	11777	4.68	2.7	2.84	142	317
19072335	0	0	1	1	1	0	0	0	0	0	0	0	0	0	0	1	0	0	25	45.5	75	5570	3.86	3.2	2.09	130	258
20011094	0	0	1	0	1	0	0	0	0	0	0	0	0	0	0	1	0	0	18	40.6	60	9169	4.05	17.1	1.31	138	239
18091353	0	0	1	0	1	0	0	0	0	0	0	0	0	0	0	1	0	0	21	49.4	65	13109	3.49	3.3	2.93	154	258
19033801	0	0	1	0	1	0	0	0	0	0	0	0	0	0	1	1	0	0	22	53.5	84	9823	3.79	0.3	1.5	149	235
19063666	0	0	1	0	1	1	0	0	0	0	0	0	0	0	1	1	0	0	32	47.6	72	10858	4.19	2.9	2.46	135	190
19060524	0	0	1	0	1	1	1	0	0	0	0	0	0	0	0	0	0	0	32	44.3	73	12004	4.4	7.7	2.06	152	253
19100883	1	1	0	1	1	0	0	0	0	0	0	0	0	0	0	1	0	0	19	41.7	66	6973	3.66	22.7	1.54	124	294
19052204	0	0	1	0	1	0	0	0	0	0	0	0	0	0	1	1	0	0	29	44.9	85	8712	4.88	66.1	1.7	129	467.1
17120936	0	0	1	0	1	0	0	0	0	0	0	0	0	0	1	1	0	0	35	41.3	75	6943	4.37	35.2	1.58	122	436.1
18072460	0	0	1	1	0	0	0	0	0	0	0	0	0	0	1	1	0	0	27	51.3	52	11547	4.44	3.7	1.68	152	222
19110341	0	0	1	0	0	0	0	0	0	0	0	0	0	0	1	0	0	0	30	41.3	55	9181	4.63	0.3	3.19	124	224
19020728	0	0	1	0	0	0	0	0	0	0	0	0	0	0	0	0	0	0	19	49.7	46	8261	3.62	6.8	1.15	135	464.1
19060391	0	0	1	0	0	0	0	0	0	0	0	0	0	0	0	1	0	0	29	44.5	67	7290	3.41	9.2	1.41	127	245
18071183	0	0	1	0	0	1	0	0	0	0	0	0	0	0	0	1	0	0	24	51.1	63	9931	4.82	5.5	1.75	137	213
19110921	0	0	1	0	0	0	0	0	0	0	0	0	0	0	1	1	0	0	34	43.9	55	9597	4.22	2.8	2.51	132	264
19050736	1	1	1	0	0	0	0	0	0	0	0	0	0	0	1	1	0	0	31	46.1	59	7636	4.14	0	1.67	122	184
19102643	0	1	0	0	0	0	0	0	0	0	0	0	0	0	1	1	0	0	25	49.4	55	7106	4.67	1.5	2.07	120	341
19090933	0	0	1	0	0	0	0	0	0	0	0	0	0	0	0	1	0	0	25	41.8	47	7978	3.96	0.3	2.38	127	211
19021877	0	0	1	0	0	0	0	0	0	0	0	0	0	0	1	1	0	0	35	42	54	9516	3.86	0	1.99	121	199
19090314	0	0	1	0	0	0	0	0	0	0	0	0	0	0	0	1	0	0	27	41.7	56	6868	3.18	0.1	3.07	117	170
19013134	0	0	1	0	0	0	0	0	0	0	0	0	0	0	0	1	0	0	27	46.3	55	9972	3.39	16.4	1.64	120	307
19073559	0	0	1	0	0	0	0	0	0	0	0	0	0	0	0	1	0	0	27	47.2	57	7551	3.97	1.5	1.85	126	195
19032853	0	0	1	0	0	0	0	0	0	0	0	0	0	0	0	1	0	0	23	49.7	63	6250	3.87	1.4	1.94	127	252
17121383	0	0	1	0	0	0	0	0	0	0	0	0	0	0	0	1	0	0	19	45.1	60	8971	3.71	0	2.4	133	256
18081342	0	0	1	0	0	0	0	0	0	0	0	0	0	0	0	1	0	0	29	44.3	55	8488	4.04	2.4	2.84	128	288
19072779	0	0	1	0	0	0	0	0	0	0	0	0	0	0	1	0	0	0	32	48.6	66	8126	4.97	0.2	1.86	126	222
19032324	0	0	1	0	0	0	0	0	0	0	0	0	0	0	0	0	0	0	24	49.7	56	9085	4.46	3.3	2.38	128	372
19120912	0	0	1	0	0	0	0	0	0	0	0	0	0	0	0	0	0	0	26	43.1	59	6601	3.8	0.9	1.87	92	380
19070855	0	0	1	0	0	0	0	0	0	0	0	0	0	0	0	1	0	0	22	42.2	59	8634	3.94	1.4	2.28	106	307
19021203	0	1	1	0	0	0	0	0	0	0	0	0	0	0	0	1	0	0	18	43.1	53	7084	3.15	4	1.96	114	257
19061527	0	0	1	0	0	0	0	0	0	0	0	0	0	0	0	1	0	0	31	42.9	52	6171	4.41	0	1.86	114	205
19073006	0	0	1	0	0	0	0	0	0	0	0	0	0	0	1	1	0	0	29	45.6	64	7721	4.75	0.3	2.18	113	235
18100488	0	1	0	0	1	1	0	0	0	0	0	0	0	0	0	1	0	0	25	51.9	93	10881	4.21	9.9	2.16	154	188
18110728	0	0	1	0	1	0	0	0	0	1	0	0	0	1	1	0	0	0	30	44.5	66	7715	3.73	32.1	1.58	130	95
19012114	0	0	1	0	1	0	0	0	0	0	0	0	0	1	1	0	0	0	36	42.6	82	8113	2.79	0.9	1.41	141	276
19101363	0	0	1	0	1	1	0	0	0	0	0	0	0	0	1	1	0	0	36	47.9	74	12312	4.68	0	1.85	149	224
19101331	0	0	1	0	1	0	0	0	0	0	0	1	1	1	0	1	0	0	23	42.9	78	10452	3.64	0	1.18	155	156
19100929	0	1	1	0	1	1	1	0	0	0	0	0	0	0	1	1	0	0	38	40.6	71	9574	4.44	6.6	1.47	130	342
19033712	0	0	1	0	1	1	1	0	0	0	0	0	0	0	0	1	0	0	26	49.7	67	10134	3.21	32.2	1.48	154	351
19121735	0	0	1	0	1	0	0	0	0	0	0	0	0	0	0	1	0	0	18	49	61	10024	2.87	3.7	2.13	143	205
18103378	1	1	0	0	1	0	0	0	0	0	0	0	0	0	0	1	0	0	21	43.3	64	8462	4.66	70.1	1.19	150	364
19081809	0	0	1	0	1	0	0	1	0	0	0	0	0	0	0	1	0	0	32	45.1	80	9692	4.29	0.3	1.37	143	186
19092109	0	1	1	0	1	0	0	0	0	0	0	0	0	0	0	1	0	0	19	48	74	9480	4.26	0	1.63	139	297
19070402	0	0	1	0	1	1	1	0	0	0	0	0	0	0	1	0	0	0	41	45.4	67	6372	3.91	5.4	2	144	130
19042899	0	0	1	0	1	1	0	1	0	0	0	0	0	0	1	0	0	0	27	44.1	69	10815	5.06	5.8	1.98	137	179
19101290	0	0	1	0	1	1	0	0	0	0	0	0	0	0	1	1	0	0	40	47.4	80	9705	3.89	0	1.74	155	184
18052176	0	0	1	0	1	1	1	0	0	0	0	0	0	0	0	1	0	0	24	47.7	73	8838	4.85	4.5	1.93	158	201
19101010	0	1	1	0	1	1	1	0	0	0	0	0	0	0	1	1	0	0	40	46.5	65	7592	3.9	75.9	1.53	133	510.1
19091126	0	0	1	0	1	0	0	0	0	0	0	0	0	0	1	1	0	0	32	43.5	76	11473	3.42	5.3	2.56	136	203
19092018	0	0	1	0	1	0	0	0	0	1	0	0	0	1	1	1	0	0	33	43	58	9088	3.9	18.1	1.59	130	289
19032389	0	0	1	0	1	1	1	0	0	0	0	0	0	0	1	1	0	0	31	43.3	69	7182	4.24	84.8	1.29	139	212
19102013	0	1	1	0	1	0	0	0	0	0	0	0	0	0	0	1	0	0	18	47.8	76	10053	4.58	0.2	1.51	148	170
19063611	0	0	1	0	1	1	0	0	0	0	0	0	0	0	0	1	0	0	24	46.3	77	9563	3.13	0.8	2.05	144	246
19052251	1	1	0	0	1	0	0	0	0	0	0	0	0	0	0	1	0	0	26	41.7	76	6346	3.67	16.3	1.13	146	172
19080684	0	0	1	0	1	1	0	0	0	0	0	0	0	0	1	1	0	0	28	42.4	58	8815	3.61	29.1	1.21	137	291
19033441	0	0	1	0	1	0	0	0	0	0	0	0	0	0	0	0	0	0	22	48	71	7966	3.79	94.8	1.15	150	171
18123259	0	0	1	0	1	0	1	0	0	0	0	0	0	0	1	1	0	0	22	52.8	72	12722	4.33	3.8	2.54	152	271
19050351	0	0	1	0	1	1	0	0	0	0	0	0	0	0	1	1	0	0	38	50.4	75	13536	4.26	0	2.16	149	247
19082656	0	1	0	0	1	1	0	0	0	0	0	0	0	0	0	1	0	0	18	47	76	10476	4.51	5.2	2	148	268
19034010	0	0	1	0	1	1	1	0	0	0	0	0	0	0	1	1	0	0	35	50.6	66	8411	5.05	7.1	1.39	138	317
19091859	0	1	0	0	1	1	0	0	0	0	0	0	0	0	1	1	0	0	35	42.8	75	10126	3.76	25.4	1.94	131	188
19011693	0	0	1	0	1	0	0	0	0	0	0	0	0	0	1	1	0	0	27	40.5	68	9575	3.9	2.7	1.81	135	174
19010987	1	1	0	0	1	0	0	0	0	0	0	0	0	0	1	1	0	0	26	51	68	11087	4.54	3.5	2.05	149	177
19043950	0	0	1	0	1	1	1	0	0	0	0	0	0	0	0	1	0	0	24	45	85	9393	4.29	0.7	2.09	145	169
18040821	0	0	1	0	1	1	0	0	0	0	0	0	0	0	0	1	0	0	22	42	66	8462	2	8.9	1.1	133	285
18063159	0	1	0	0	1	1	0	0	0	0	0	0	0	0	1	1	0	0	28	44.8	81	9155	3.57	0	1.42	153	160
19021727	0	0	1	0	1	0	0	0	0	0	0	0	0	0	1	1	0	0	28	44.6	89	10580	3.43	0	1.98	151	253
18110198	0	0	1	0	1	0	0	0	0	0	0	0	0	0	1	1	0	0	22	43.5	85	8041	3.49	6.5	1.97	141	196
19122400	0	1	0	0	1	0	0	0	0	0	0	0	0	0	0	0	0	0	22	47.3	64	8100	3.04	10.5	2.1	143	272
19033556	0	0	0	0	1	1	0	0	0	0	0	0	0	0	1	1	0	0	28	54.8	86	9572	4.52	0.6	2.32	150	223
19072821	0	0	1	0	1	0	0	0	0	0	0	0	0	0	1	1	0	0	25	44.9	84	9094	4.29	0	2.05	139	232
18122549	0	0	1	0	1	1	0	0	0	0	0	0	0	0	0	0	0	0	22	41.4	85	8925	3.74	43.7	2.03	134	320
19101651	0	0	1	0	1	0	0	0	0	0	0	0	0	0	0	1	0	0	37	49.9	80	12452	4.68	0.5	2.4	141	228
19040871	0	0	1	0	1	0	0	0	0	0	0	0	0	0	1	1	0	0	32	49.7	88	7710	4.61	0	2.13	137	277
200804987	0	0	1	0	1	0	0	0	0	0	0	0	0	0	0	1	0	0	24	46.9	77	9167	3.74	1.1	1.7	144	301
18121247	0	0	1	0	1	0	0	0	0	0	0	0	0	0	0	1	0	0	29	42	86	8931	3.82	282	1.6	137	192
19102651	0	0	1	0	1	0	0	0	0	0	0	0	0	0	0	1	0	0	21	44.9	62	9259	3.25	0	1.72	134	288
19091920	0	1	1	0	1	0	0	0	0	0	0	0	0	0	0	1	0	0	18	53.6	73	11151	3.07	0.1	2.25	156	209
19042958	0	1	1	0	1	0	0	0	0	0	0	0	0	0	0	1	0	0	24	49.6	80	9757	3.64	2.3	1.33	138	242
19040278	0	0	1	0	1	0	0	0	0	0	0	0	0	0	0	1	0	0	28	48.1	81	8896	3.17	15.2	1.82	151	261
18110461	0	0	1	0	1	0	0	0	0	0	0	0	0	0	0	1	0	0	25	46.5	65	8488	3.35	4.7	1.82	143	168
19050230	0	0	1	0	1	0	0	0	0	0	0	0	0	0	0	1	0	0	20	42.1	66	10015	3.35	3.6	2.22	149	260
19050643	0	0	1	0	1	1	1	0	0	0	0	0	0	0	1	1	0	0	32	45.9	73	6950	3.29	27.6	2.05	151	252
19072573	0	0	1	0	1	0	1	0	0	0	0	0	0	0	1	1	0	0	30	42.4	70	12146	3.41	2.2	1.59	139	300
19082666	0	0	1	0	1	0	0	0	0	0	0	0	0	0	0	1	0	0	19	49	89	8409	3.73	7.3	1.59	139	215
19034145	0	0	1	0	1	1	1	0	0	0	0	0	0	0	0	1	0	0	20	46.1	65	11569	2.92	4.6	2.76	140	261
19030014	0	0	1	0	1	0	0	0	0	0	0	0	0	0	0	1	0	0	23	44.1	76	7706	3.12	1.8	2.26	145	302
19021055	0	0	1	0	1	0	0	0	0	0	0	0	0	0	0	0	0	0	25	44.4	74	11078	2.55	4.7	1.2	144	145
18013266	1	1	1	0	1	0	0	0	0	0	0	0	0	0	1	1	0	0	32	41.5	65	7964	3.53	5.8	1.68	146	248
19040695	0	0	1	0	1	0	0	0	0	0	0	0	0	0	1	1	0	0	29	41.2	89	9391	4.6	10.7	1.17	139	330
19073737	0	0	1	0	1	1	0	0	0	0	0	0	0	0	0	1	0	0	22	48.8	84	8140	3.33	3	1.54	157	193
20010304	0	1	0	0	1	0	0	0	0	0	0	0	0	0	0	1	0	0	25	48	73	9196	2.68	1.7	1.69	149	212
19034001	0	0	1	0	1	0	0	0	0	0	0	0	0	0	0	1	0	0	21	46.3	94	7664	2.91	3.3	2.53	147	199
19101304	0	0	1	0	1	0	0	0	0	0	0	0	0	0	0	1	0	0	21	49.2	87	7734	5.06	0.7	2.33	159	205
19120452	0	0	1	0	1	1	0	0	0	0	1	0	0	1	1	1	0	0	44	43.7	95	12025	4.89	0	1.53	151	154
19091627	0	0	1	0	1	1	1	0	0	0	0	0	0	0	0	1	0	0	26	47.4	69	9011	3.93	13.2	2.63	143	253
18051403	1	1	0	0	1	0	0	0	0	0	0	0	0	0	0	1	0	0	20	46.3	82	10344	4.16	6.4	1.9	139	260
19052605	0	0	1	0	1	0	0	0	0	0	0	0	0	0	0	1	0	0	19	46.3	77	9920	4.45	2.6	2.32	141	297
20020924	0	0	0	0	1	0	0	0	0	0	0	0	0	0	0	1	0	0	27	48.5	77	13943	4.73	4.4	1.51	150	232
20011269	0	1	0	0	1	1	1	0	0	0	0	0	0	0	0	1	0	0	29	45.9	63	10642	4.73	1.2	1.35	147	268
19091014	0	0	1	0	1	0	0	0	0	0	0	0	0	0	0	1	0	0	18	45.5	91	9086	3.72	1.8	1.79	149	302
19090648	0	0	1	0	1	0	0	0	0	0	0	0	0	0	0	1	0	0	21	45	97	10338	3.79	5	1.98	141	225
19111749	0	1	1	0	1	1	1	0	0	0	0	0	0	0	0	1	0	0	25	51.4	79	8773	4.28	1.5	2.37	149	177
19061332	1	1	0	0	1	1	0	0	0	0	0	0	0	0	1	0	0	0	29	50.1	78	9757	3.97	2.6	1.63	142	127
19101910	1	1	0	0	1	1	0	0	0	0	0	0	0	0	0	0	0	0	18	47.4	72	6918	4.57	0.8	2.47	155	227
19120434	0	0	1	0	1	0	0	0	0	0	0	0	0	0	1	1	0	0	29	50.3	92	8099	3.73	1.5	2.81	153	222
19073391	1	1	0	0	1	1	0	0	0	0	0	0	0	0	1	1	0	0	33	45.9	78	8483	4.63	0.9	2.23	145	269
20011154	0	0	0	0	1	0	0	0	0	0	0	0	0	0	0	1	0	0	25	50.6	80	10790	4.25	1.1	2.36	151	348
17100466	0	0	1	0	1	0	0	0	0	0	0	0	0	0	0	1	0	0	19	41.2	57	7804	3.58	0	1.46	125	178.4
20062019	0	0	1	0	1	0	0	0	0	0	0	0	0	0	1	1	0	0	30	42.5	79	7544	4.17	8.2	1.46	129	232
19080546	0	0	1	0	1	0	0	0	0	0	0	0	0	0	1	0	0	0	40	46.6	79	6982	4.17	0.5	2.47	127	147
19033481	0	0	1	0	1	1	0	0	0	0	0	0	0	0	0	1	0	0	21	42.3	72	7551	3.09	53.8	1.22	124	228
19060213	0	0	1	0	1	0	0	0	0	0	0	0	0	0	1	1	0	0	32	43.2	64	8881	4.32	30.5	1.36	127	300
19102769	0	0	1	0	1	0	0	0	0	0	0	0	0	0	0	1	0	0	19	41.5	66	7915	2.38	11.1	1.6	122	283.4
19051180	0	0	1	0	1	0	0	0	0	0	0	0	0	0	0	1	0	0	19	40.8	69	6496	2.9	8	1.59	127	199
21091930	0	0	1	0	1	0	0	0	0	0	1	1	1	1	1	1	0	0	33	50.8	72	7914	4.13	0.7	1.42	97	266.4
19121511	0	0	1	0	1	0	1	0	0	0	0	0	0	0	0	1	0	0	42	41.6	61	11853	4.07	8.3	1.69	129	286
19073554	0	0	1	0	1	0	0	0	0	0	0	1	1	1	1	1	0	0	41	43.5	69	5651	4.45	2.6	2.24	128	229
19053898	0	0	1	0	0	0	0	0	0	0	0	0	0	0	1	1	0	0	33	44.9	55	5773	4.59	0	1.41	151	202
19040753	0	0	0	0	0	0	0	0	0	0	0	0	0	0	0	1	0	0	18	52	43	1117	4.55	0	3.05	127	336
19051507	0	1	0	0	0	0	0	1	0	0	0	0	0	0	1	1	0	0	31	46.7	63	8466	5.01	1.5	1.74	134	208
18112531	0	1	0	0	0	0	0	0	0	0	0	0	0	0	1	1	0	0	42	51.4	48	6258	4.91	0	1.77	124	300
19080903	0	0	1	0	0	0	0	0	0	0	0	0	0	0	0	1	0	0	21	42.8	45	8228	3.56	0	2.1	116	270
20010610	1	1	0	0	0	0	0	0	0	0	0	0	0	0	0	1	0	0	21	43.5	48	8937	3.74	0	1.58	137	216
19031216	0	0	1	0	0	0	0	0	0	0	0	0	0	0	0	1	0	0	23	50.8	53	11460	4.21	0.8	1.2	125	208
19091221	0	0	1	0	0	0	0	0	0	0	0	0	0	0	0	1	0	0	20	47.8	54	7555	3.83	2.1	1.77	128	265
19111500	0	0	1	0	0	0	0	0	0	0	0	0	0	0	1	1	0	0	33	48.7	66	8666	4.59	0.4	3.06	123	272
19032429	0	1	1	0	0	0	0	0	0	0	0	0	0	0	0	1	0	0	18	48.3	46	9688	4.47	1.6	2.14	121	253
19051243	0	0	1	0	0	0	0	0	0	0	0	0	0	0	1	1	0	0	32	40.4	49	6389	3.67	0.1	2.06	121	227
19090473	0	1	0	0	0	0	0	0	0	0	0	0	0	0	0	1	0	0	23	46.9	64	6160	3.9	2.7	2.1	121	201
19033728	0	0	1	0	0	0	0	0	0	0	0	0	0	0	1	1	0	0	33	42.1	56	6760	3.03	1.3	1.52	115	168
200803482	0	1	1	0	0	0	0	0	0	0	0	0	0	0	1	1	0	0	27	45.4	50	8558	4.37	0.6	1.41	118	240
18111200	0	0	1	0	0	0	0	0	0	0	0	0	0	0	1	1	0	0	32	42.6	56	9131	3.64	10.6	2.48	121	286
19092268	0	0	1	1	0	0	0	0	0	0	0	0	0	0	1	1	0	0	39	40.6	67	6663	4.86	115.9	2.01	131	344
19090924	0	0	1	0	0	0	0	0	0	0	0	0	0	0	1	1	0	0	25	42.6	43	12010	4	0.6	1.84	117	273
19050948	0	0	1	0	0	0	0	0	0	0	0	0	0	0	0	1	0	0	26	45.5	57	10661	4.85	10.2	2.23	129	211
19080351	0	0	1	0	0	0	0	0	0	0	0	0	0	0	1	1	0	0	29	46.5	58	8790	3.48	1.6	1.95	124	291
18121267	0	0	1	0	0	0	0	0	0	0	0	0	0	0	0	1	0	0	25	41.4	44	8043	4.49	219.1	1.18	125	257
19012245	0	0	1	0	0	0	1	0	0	0	0	0	0	0	1	1	0	0	44	47.3	59	8682	4.38	2.8	1.81	127	210
19044230	0	0	1	0	0	0	0	0	0	0	0	0	0	0	1	1	0	0	31	43.7	65	8500	3.18	0	1.62	129	230
17071430	0	0	1	0	0	0	0	0	0	0	0	0	0	0	1	1	0	0	29	40	49	4250	3.13	213.3	1.21	121	188
18112994	0	0	1	0	0	0	0	0	0	0	0	0	0	0	0	1	0	0	23	47.8	47	6518	2.64	0	1.99	124	247
19040791	0	1	0	0	0	0	1	0	0	0	0	0	0	0	0	1	0	1	32	47.1	70	8692	3.79	0.4	1.41	116	177
18091900	0	0	1	0	0	0	0	0	0	0	0	0	0	0	0	1	0	0	19	48.7	63	8414	3.3	0.6	1.48	123	257
19022714	0	0	1	0	0	0	0	0	0	0	0	0	0	0	0	1	0	0	19	53.5	63	8716	2.84	0	1.52	122	244
19090121	0	0	1	0	0	0	0	0	0	0	0	0	0	0	1	0	0	0	29	45.8	42	9638	2.82	16.1	3.06	128	192
19032412	0	0	1	0	0	0	0	0	0	0	0	0	0	0	1	1	0	0	34	49.6	64	10109	3.66	1.5	1.33	137	255
19070245	0	0	1	0	0	0	0	0	0	0	0	0	0	0	1	1	0	0	39	42.8	52	7784	4.06	15.3	1.31	123	215
19013800	1	1	0	0	0	0	0	0	0	0	0	0	0	0	1	1	0	0	28	44.5	47	8503	3.79	0	1.17	116	304
19021306	0	1	0	0	0	0	0	0	0	0	0	0	0	0	0	1	0	0	24	48.3	61	7718	3.36	5.7	1.57	144	212
18073427	0	1	0	0	0	0	0	0	0	0	0	0	0	0	0	1	0	0	26	42.3	54	7274	3.63	36.7	1.55	124	338
19043943	1	1	0	0	0	0	0	0	0	0	0	0	0	0	1	1	0	0	32	45.4	51	9206	4.86	9.6	1.49	124	283
21061091	0	0	1	0	0	0	0	0	0	0	0	0	0	0	0	1	0	0	19	51.4	62	11213	4.15	3.8	2.28	126	310
20030168	0	0	1	0	0	0	0	0	0	0	0	0	0	0	0	1	0	0	42	45.6	58	8988	4.32	0.3	1.9	125	427.1
19043533	0	0	1	0	0	0	0	0	0	0	0	0	0	0	0	1	0	0	19	45.6	57	6970	3.64	0	1.71	123	214
19120734	0	1	0	0	0	0	0	0	0	0	0	0	0	0	1	1	0	0	41	50.3	56	11088	4.64	2.2	1.96	130	275
19090378	0	0	1	0	0	0	0	1	0	0	0	0	0	0	1	1	0	0	28	47.6	57	9241	3.65	1.1	1.85	125	183
19022646	0	1	0	0	0	0	0	0	0	0	0	0	0	0	1	1	0	0	30	47.4	45	9925	4.54	130	2	138	217
19111674	0	0	1	0	0	0	0	0	0	0	0	0	0	0	1	1	0	0	39	50.6	42	8518	5.16	0.2	2.19	124	363
18111870	0	0	1	0	0	0	0	0	0	0	0	0	0	0	0	1	0	0	21	43.7	64	8533	3.66	7.9	2.43	126	300
19022351	0	0	1	0	0	0	0	0	0	0	0	0	0	0	0	0	0	0	24	47.9	67	8149	3.75	5.4	1.84	122	187
19080817	0	0	1	0	0	0	0	0	0	0	0	0	0	0	1	1	0	0	35	49.3	66	8002	4.52	2.5	1.96	131	205
19020806	0	0	1	0	0	0	0	0	0	0	0	0	0	0	1	1	0	0	38	47.2	43	10344	4.26	36.3	1.88	120	182
19011519	0	1	0	0	0	0	0	0	0	0	0	0	0	0	1	1	0	0	28	46	54	6484	4.13	7.3	2.57	128	323
19011404	0	0	1	0	0	0	0	0	0	0	0	0	0	0	1	1	0	0	32	44.1	55	6730	4.5	2.7	2.02	127	210
19080022	0	0	1	0	0	0	0	0	0	0	0	0	0	0	1	1	0	0	28	41.8	42	11427	5.08	8	1.38	122	274
18071490	0	1	0	0	0	0	0	0	0	0	0	0	0	0	0	1	0	0	24	45.8	49	7616	4.52	2.7	2.26	118	187
19020182	0	0	1	0	0	0	0	0	0	0	0	0	0	0	1	1	0	0	29	44.3	47	10913	4.94	26.7	1.12	105	319
18041604	1	1	0	0	0	0	0	0	0	0	0	0	0	0	1	1	0	0	31	46.2	44	8716	4.05	5.8	1.66	103	235
19023159	0	1	1	0	0	0	0	0	0	0	0	0	0	0	0	1	0	0	22	43.3	60	3988	4.09	0.9	2.08	113	300
19070842	0	0	1	0	0	0	0	0	0	0	0	0	0	0	0	1	0	0	18	42.4	69	6548	3.06	0.6	2.29	106	229
19081860	0	0	1	0	0	0	0	0	0	0	0	0	0	0	0	1	0	0	22	41.9	48	8633	3.54	40.3	1.46	107	416.1
22052038	0	0	1	0	0	0	0	0	0	0	0	0	0	0	1	1	0	0	29	47.5	59	7642	3.5	3.4	2.44	107	292
20050554	1	1	0	0	0	0	0	0	0	0	0	0	0	0	1	1	0	0	34	40.1	55	6758	4.01	1.7	1.46	110	198
19111098	0	0	1	0	0	0	0	0	0	0	0	0	0	0	0	1	0	0	18	47.2	67	9101	4.22	0.2	1.89	110	225
19110268	0	0	1	0	0	0	0	0	0	0	0	0	0	0	1	1	0	0	27	43.1	50	9438	4.2	0.6	2.5	99	273
19092490	0	0	1	0	0	0	0	0	0	0	0	0	0	0	0	1	0	0	19	40.7	67	7527	4.31	1.3	1.81	112	242
19031437	0	0	1	0	0	0	0	0	0	0	0	1	1	1	1	0	0	0	38	43.6	53	6580	4.34	7.6	1.95	112	349
19031851	0	0	1	0	0	0	0	0	0	0	0	0	0	0	1	1	0	0	34	45.6	62	10750	5.08	26.7	1.6	111	266
19101981	0	1	1	0	1	0	0	0	0	0	0	0	0	0	1	1	0	0	53	46.5	73	12269	5.12	0.4	1.29	155	194
18113264	0	0	1	0	1	0	1	1	0	0	0	0	0	0	1	1	0	0	45	41.3	59	4227	4.44	49.9	1.58	137	392
19102104	0	0	1	1	1	1	1	0	0	0	0	0	0	0	1	1	0	0	54	40.6	74	8034	3.5	15.6	1.84	134	259
18121549	0	0	1	0	1	0	0	0	0	0	1	0	0	1	1	1	0	0	56	40.8	75	7710	3.91	127.4	1.75	147	183
19071622	0	0	1	0	1	0	1	0	0	0	0	0	0	0	1	1	0	0	48	43.4	72	10050	4.22	39.9	1.77	143	306
19050653	0	0	1	0	1	1	1	0	0	0	0	1	1	1	1	0	0	0	52	46	73	11346	4.92	0.9	1.79	153	202
19061809	0	1	1	0	1	0	0	0	0	0	0	0	0	0	1	0	0	0	45	44.6	82	11244	3.02	2.2	1.43	130	234
19050863	0	0	1	0	1	0	1	0	0	0	0	0	0	0	1	1	0	0	50	44	87	8260	4.63	0	1.55	147	104
19062133	0	1	1	0	1	0	0	0	0	1	0	1	1	1	1	1	0	0	54	43.7	87	8883	4.93	1.9	1.11	147	129
18091686	0	0	1	0	1	1	0	0	0	1	0	0	0	1	1	1	0	0	51	43.1	59	8836	4.67	41.7	1.44	125	319
19092188	0	0	1	0	0	0	0	0	0	0	0	0	0	0	1	1	0	0	49	46.1	58	9167	5.05	0.6	1.17	125	254
19081711	0	0	1	0	0	0	0	0	0	0	0	0	0	0	1	1	0	0	56	40	44	8572	3.43	10.8	1.15	117	162
18032961	0	0	1	0	0	0	0	0	0	0	0	0	0	0	1	1	0	0	55	43.8	67	9031	3.75	88.2	1.19	119.4	253.4
19052035	0	0	1	0	0	0	0	0	0	0	0	0	0	0	1	1	0	0	56	45.5	69	9825	4.7	7	1.78	122	279
19073306	0	0	1	0	0	0	0	0	0	0	0	1	1	1	1	1	0	0	55	43.2	54	11914	4.1	1.4	2.01	127	150
19052401	0	0	1	0	0	0	0	0	0	0	0	0	0	0	1	0	0	0	53	41.7	55	9850	4.92	1.3	2.05	129	204
19021429	0	0	1	1	0	0	0	0	0	0	0	0	0	0	1	1	0	0	53	40.5	62	7826	4.1	11.4	2.24	113	204
19111706	0	0	1	0	1	0	0	0	0	0	0	0	0	0	1	1	0	0	45	42.7	74	6715	4.53	13.2	1.23	149	375
18102332	1	1	1	0	1	1	0	0	0	0	0	0	0	0	0	1	0	0	54	47.7	79	12436	4.64	0.2	1.21	140	144
19100963	0	1	1	0	1	0	1	0	0	0	0	0	0	0	1	1	0	0	45	45.9	71	7751	4.57	2	1.16	146	198
19091798	0	0	1	0	1	0	0	0	0	0	0	0	0	0	1	1	0	0	53	45.1	72	8587	4.65	0.8	1.56	130	218
18081102	0	0	1	0	1	1	1	0	0	0	0	0	0	0	1	1	0	0	48	48.4	65	12359	5.08	4.8	1.18	134	204
19101288	0	0	1	0	1	0	0	0	0	0	0	0	0	0	1	1	0	0	48	40.6	82	6057	4.54	38.9	1.77	132	282
18030415	0	0	1	0	1	0	0	0	0	0	0	1	1	1	1	0	0	0	55	42.6	61	9010	4.27	3.2	1.7	141.4	181
19040902	0	0	1	0	1	1	0	0	0	0	0	1	1	1	1	1	0	0	50	40.9	88	7770	4.4	12.4	1.69	139	208
19013603	0	0	1	0	1	0	0	0	0	0	0	0	0	0	1	0	0	0	53	41.2	84	10371	3.88	0.6	1.63	141	222
19053190	0	1	0	0	1	1	0	0	0	0	0	0	0	0	1	1	0	0	54	44.1	90	9105	3.81	14	1.2	131	436.1
19013793	0	0	1	0	1	1	0	0	0	1	0	0	0	1	1	1	0	0	58	40.9	88	9512	4.1	0.4	1.44	132	348
19071091	1	1	0	0	1	1	0	0	0	1	0	0	0	1	1	0	0	0	52	41.4	79	9229	4.23	37.5	1.46	130	317
18112124	0	1	0	0	1	1	0	0	0	0	0	0	0	0	1	1	0	0	50	40.7	87	8935	4.01	33.9	1.56	130	284
19012722	0	0	1	0	1	1	0	0	0	0	0	0	0	0	1	0	0	0	46	51	88	10935	4.12	1.9	1.96	146	178
19032381	0	0	1	0	1	0	0	0	0	0	0	0	0	0	0	1	0	0	45	42.4	63	11876	3.44	0	1.2	142	151
19072189	0	0	1	1	1	0	0	0	1	0	0	0	0	1	1	1	0	0	55	46.4	93	9510	4.5	0.2	2.29	134	233
19040404	0	0	1	1	1	0	0	0	0	0	0	0	0	0	1	0	0	0	48	48.8	88	10171	5.1	1	2.4	145	242
19070579	0	0	1	0	1	1	1	1	0	0	0	0	0	0	1	1	0	0	54	41.4	58	8837	4.04	17.8	1.29	138	236
19062344	0	0	1	0	1	1	0	0	0	1	0	1	1	1	1	1	0	0	49	40.2	63	7456	4.27	60.24	1.47	136	690.1
17120502	0	0	1	0	1	0	0	0	0	0	0	0	0	0	1	1	0	0	46	48.5	81	10601	3.67	0.4	1.43	146	163.4
19110798	0	0	1	0	1	1	0	0	0	0	0	0	0	0	1	1	0	0	56	43.5	63	7483	3.96	0	1.23	131	169
19112436	0	0	1	0	1	1	1	1	0	0	0	0	0	0	1	1	0	0	52	43.3	70	9676	4.3	83.3	1.58	131	628
19090372	1	0	1	0	1	0	0	0	0	0	0	0	0	0	1	1	0	0	48	48.4	82	13389	4.35	1.4	1.52	150	247
17120061	0	0	1	0	1	0	0	0	1	0	0	1	1	1	1	1	0	0	55	47.8	81	10707	4.01	5.3	1.14	146	205
19072608	0	0	1	0	1	1	0	1	0	0	0	0	0	0	1	1	0	0	48	48.2	65	9038	4.41	4	2	151	150
20110741	0	0	1	0	1	0	1	0	0	0	0	0	0	0	1	1	0	0	51	47.1	79	9714	4.61	0.9	1.8	141	123
20030738	0	0	1	0	1	1	1	0	0	0	0	0	0	0	1	1	0	0	46	45.6	94	12227	4.72	15.4	1.63	140	219
18091058	0	0	1	0	1	0	0	1	1	0	0	0	0	1	1	1	0	0	46	44.9	66	10013	3.8	1.3	1.61	141	313
19101145	0	0	1	0	1	0	0	0	0	0	0	0	0	0	1	1	0	0	46	48.9	74	9953	4.99	2.3	1.93	157	138.4
18112863	0	0	1	0	1	0	0	0	0	0	0	0	0	0	1	1	0	0	47	47.4	82	10660	4.24	0	1.6	135	244
19073557	0	0	1	0	1	1	0	1	0	0	0	0	0	0	1	1	0	0	45	47.4	74	8918	4.65	2.9	2.03	132	197
19082682	0	0	0	0	1	0	0	0	0	0	0	0	0	0	1	1	0	0	49	44.6	79	7555	4.04	4.8	1.98	169	193
18051122	0	0	1	0	1	0	0	0	0	0	0	0	0	0	1	1	0	0	54	40.3	76	11588	4.99	1.1	2.56	150	196
19111536	0	0	1	0	1	1	0	1	0	0	0	0	0	0	1	0	0	0	52	43.1	65	7391	4.38	28.4	2.45	138	320
19041218	0	0	1	0	1	1	1	0	1	0	0	0	0	1	1	1	0	0	59	51.8	66	11695	4.08	1.4	2.48	138	228
19042500	0	0	1	0	1	1	0	0	0	0	0	0	0	0	1	1	0	0	55	49.8	89	9082	4.91	0.3	3.14	136	321
19051030	0	0	1	0	1	1	0	0	0	0	0	0	0	0	1	1	0	0	56	45.3	91	9475	4.93	0	2.04	139	203
18032943	1	1	0	0	1	1	0	0	0	0	0	1	1	1	1	1	0	0	47	40.3	66	8482	4.12	5.3	1.52	128.4	218
19090216	0	0	1	0	1	0	1	1	0	0	0	0	0	0	1	1	0	0	56	42.7	61	10394	2.85	12.2	1.47	128	202
19061342	0	0	1	0	1	1	0	0	0	0	1	0	0	1	1	1	0	0	55	41.8	74	7995	4.6	5.2	1.3	129	198
18050806	0	0	1	0	1	1	1	1	0	0	0	0	0	0	1	1	0	0	56	40.9	91	6095	4.5	2.7	1.56	129	309
19022486	1	1	1	0	1	0	0	0	0	0	0	0	0	0	1	1	0	0	50	42.5	82	12153	3.93	0	2.01	126	236
19062839	0	0	1	0	1	0	0	0	0	0	0	0	0	0	1	1	0	0	52	40.9	65	9528	4.84	11.2	1.53	121	305
19071865	0	1	1	0	1	0	0	0	1	1	0	0	0	1	1	1	0	0	50	43.3	97	11058	5.12	0.1	1.88	129	174
19101376	0	0	1	0	0	0	0	0	0	0	0	0	0	0	1	1	0	0	50	43.9	46	9277	4.79	1	1.78	120	143
19091588	0	0	1	0	0	0	0	0	0	0	0	0	0	0	1	1	0	0	49	43.6	51	8698	4.21	0.5	1.36	120	194
19062409	0	0	1	0	0	0	0	0	0	0	0	0	0	0	1	1	0	0	52	45.6	61	11231	4.31	0.8	1.34	124	155
18072736	0	0	1	0	0	0	0	0	0	0	0	0	0	0	1	1	0	0	46	46.8	68	6962	5.05	7.8	1.64	131	199
18072601	0	0	1	0	0	0	0	0	0	0	0	0	0	0	1	1	0	0	48	46.4	62	6489	4.39	7.9	1.12	120	214
18063006	1	1	0	0	0	0	0	0	0	0	0	0	0	0	1	1	0	0	54	44.2	60	10403	5.02	2.9	1.85	132	184
19032669	0	1	1	0	0	0	0	0	0	0	0	0	0	0	1	1	0	0	54	42.2	59	10004	3.92	5.2	1.2	128	142
19043574	0	0	1	0	0	0	0	0	0	0	0	0	0	0	1	1	0	0	46	41.3	50	5418	3.58	36	1.4	119	284
19101868	0	0	1	0	0	0	0	0	0	0	0	0	0	0	1	1	0	0	53	43.5	48	12285	4.63	3.8	1.51	118	282
19101412	0	1	1	0	0	0	0	0	0	0	0	0	0	0	1	1	0	0	57	42.9	62	10150	4.79	1.5	1.57	135	166
20040463	0	0	1	0	0	0	0	0	0	0	0	0	0	0	1	1	0	0	49	40.7	61	9033	4.66	7.7	2.08	124	250
19033323	0	0	1	0	0	0	0	0	0	0	0	0	0	0	1	1	0	0	45	45.3	53	8927	4.36	1.5	2.24	120	220
19041703	1	1	0	0	0	0	0	0	0	0	0	1	1	1	1	1	0	0	51	44.6	60	13201	4.66	0.6	1.46	131	208
18112234	0	0	1	0	0	0	0	0	0	0	0	0	0	0	1	1	0	0	54	46.9	46	8587	4.77	3.1	1.77	121	155
18083159	0	0	1	0	0	0	0	0	1	0	0	0	0	1	1	1	0	0	51	48.1	62	8173	4.98	5.6	1.32	138	178
19061445	0	0	1	0	0	0	0	0	0	0	0	0	0	0	1	1	0	0	49	41.5	61	9407	4.5	62	2.06	133	395
19102341	0	0	1	0	0	0	0	0	0	0	0	0	0	0	1	1	0	0	57	41.6	44	8893	4.49	0.5	2.15	125	130
19112157	0	1	1	0	0	0	0	0	0	0	0	0	0	0	1	1	0	0	57	44.7	68	8815	4.28	7.3	1.13	110	248
19070220	0	0	1	0	0	0	0	0	0	0	0	0	0	0	0	1	0	0	46	43.2	61	6878	4.79	3.1	1.2	100	286
19110366	0	0	1	0	0	0	0	0	0	0	0	1	1	1	1	1	0	0	46	42.6	50	8397	4.42	2.4	1.31	102	161
18083516	0	0	1	0	0	0	0	0	0	0	1	0	0	1	1	1	0	0	45	42.3	67	5010	4.24	9.8	1.22	111	241
19082130	0	0	1	0	0	0	0	0	0	0	0	0	0	0	0	1	0	0	46	45.3	55	11151	2.92	2.2	2.05	104	318
19111698	0	0	1	0	0	0	0	0	0	0	0	0	0	0	1	0	0	0	49	50.2	57	10570	4.92	1.3	1.56	98	375
18071465	0	0	1	0	0	0	0	0	0	0	0	0	0	0	1	1	0	0	69	41.5	61	7697	4.28	8.8	1.47	126	217
18103224	0	0	1	0	0	0	0	0	0	0	0	0	0	0	1	1	0	0	66	42.1	48	8239	3.47	5.5	1.91	120	187
19033111	0	1	0	0	0	0	0	0	0	1	0	0	0	1	1	1	0	0	61	41.3	49	10660	4.57	1	1.71	124	164
19052877	0	0	1	0	0	0	0	0	0	0	0	0	0	0	0	1	0	0	61	45.7	69	8233	5.11	0	1.44	119	225
19102804	0	0	1	0	1	1	1	0	0	0	0	0	0	0	1	1	0	0	62	45	57	8325	4.82	0.9	1.94	141	236
18070252	0	0	1	0	1	0	0	0	0	0	0	0	0	0	1	1	0	0	61	40.2	63	6324	4.93	160.5	1.84	131	190
19050233	0	0	1	0	1	0	0	0	0	0	0	0	0	0	1	1	0	0	63	47.3	79	11652	5.1	1	1.59	137	215
19073398	0	0	1	0	0	0	0	0	1	0	0	0	0	1	1	0	0	0	66	41.6	56	9227	5.19	3	1.51	116	320
19090710	0	1	1	0	0	0	0	0	1	1	0	0	0	1	1	0	0	0	69	43.7	53	10552	3.3	3.6	1.72	124	331
19053427	0	1	0	0	0	0	0	0	1	1	0	0	0	1	1	1	0	0	73	40.2	67	8891	3.35	16.9	1.79	124	316
19022559	0	1	1	0	0	0	0	0	0	0	0	0	0	0	0	1	0	0	64	43.6	54	8638	4.59	13.3	1.28	119	272
18092447	0	0	1	0	0	0	0	0	1	1	0	0	0	1	1	1	0	0	69	42.3	57	10674	4.94	118.5	1.54	117	302
18111865	0	0	1	0	0	0	0	1	0	0	0	0	0	0	1	1	0	0	61	41.9	58	22673	4.39	10.7	2.37	125	188
19082160	0	0	1	0	0	0	0	0	0	0	0	0	0	0	1	0	0	0	62	40.6	61	10199	4.68	52.9	1.5	126	333
19070151	1	1	1	0	1	1	1	0	0	0	0	0	0	0	1	0	0	0	61	41.9	85	7857	4.99	6.9	1.37	137	327
19102662	0	0	1	0	1	0	0	0	0	0	0	0	0	0	1	1	0	0	70	44.5	72	9873	4.45	4.5	2.14	147	236
19080909	1	1	0	0	1	1	1	0	0	0	0	0	0	0	1	1	0	0	63	43.7	64	9852	4.83	4.4	1.24	145	146
19043349	0	0	1	0	1	1	0	0	1	0	0	0	0	1	1	1	0	0	69	46.5	78	7853	3.9	1.2	2.05	148.4	143
18112424	0	0	1	0	1	1	0	0	0	0	0	0	0	0	1	1	0	0	65	48	100	9381	4.46	5.9	2.78	132	153
21081954	0	1	1	0	1	0	0	0	0	0	0	0	0	0	1	1	0	0	65	41.6	111	11177	5.04	11.6	1.97	133	190
18121618	1	0	1	0	1	1	1	0	1	1	0	0	0	1	1	1	0	0	64	45.7	70	12449	3.89	5.1	2.31	133	204
19032003	0	1	1	0	1	1	1	0	0	0	0	0	0	0	1	1	0	0	60	43.6	85	8076	3.55	1.4	1.48	134	247
19073494	0	1	0	1	1	1	0	0	1	0	0	1	1	1	1	1	0	0	65	45.1	71	7491	3.07	1.7	2.2	130	140
19082640	0	0	1	0	1	0	1	0	0	0	0	0	0	0	1	1	0	0	62	43.7	65	7977	3.85	4.6	1.51	159	176
18120836	0	0	1	0	1	1	0	0	0	0	0	0	0	0	1	1	0	0	62	44.9	82	9653	4.91	3.7	1.9	136	241
19091676	0	0	1	0	1	0	1	1	0	0	0	0	0	0	1	1	0	0	69	41.5	60	9905	5.03	4.4	2.14	138	192
18062267	0	0	1	0	1	1	0	0	0	0	0	0	0	1	1	0	0	0	61	42.9	72	10440	3.87	0	1.82	139	123.4
19044045	0	1	0	0	1	0	0	0	0	0	0	0	0	0	1	1	0	0	60	50.2	61	9637	5.12	0.8	1.96	155	164
19022069	0	0	1	0	1	1	0	0	0	0	0	0	0	1	1	1	0	0	62	47.7	75	10491	4.72	6.4	1.28	140	171
19032020	0	0	1	0	1	0	0	0	0	0	0	0	0	0	1	1	0	0	76	41.5	74	6682	3.61	58.5	1.37	127	410.1
19101330	1	1	0	0	1	1	1	0	0	0	0	0	0	0	1	0	0	0	23	41.2	79	10865	4.58	1.4	1.22	152	210
18092204	0	0	1	0	1	0	1	0	0	0	0	0	0	0	0	1	0	0	28	42.9	73	9077	2.88	4.6	2.06	144.4	219
19080793	1	1	0	0	1	1	1	0	0	0	0	0	0	0	1	1	0	0	36	40.8	71	10564	3.67	1	1.22	139	126
19023004	0	0	1	0	1	0	0	0	0	0	0	0	0	0	0	1	0	0	20	45.7	67	8486	3.59	1.3	1.47	131	202
21032589	0	0	1	0	1	1	0	0	0	0	0	0	0	0	1	0	0	0	35	42.7	76	6819	3.6	0	1.71	131	182
19020902	0	0	1	0	1	0	0	0	0	0	0	0	0	0	1	1	0	0	39	41.8	72	9739	4.25	0	1.53	140	181
19090675	0	0	1	0	1	1	1	0	0	0	0	0	0	0	1	1	0	0	35	40.9	79	5982	4.74	4.4	3.14	143	276
19062888	0	0	1	0	0	0	0	0	0	0	0	0	0	0	1	1	0	0	30	40.4	41	8552	3.2	0.5	1.96	116	188
19063773	0	0	1	0	0	0	0	0	0	0	0	0	0	0	0	1	0	0	25	42.8	57	7531	4.2	1.4	2.3	119	286
19072836	1	1	0	0	0	0	0	0	0	0	0	0	0	0	0	1	0	0	18	41	61	7493	2.94	3.1	1.91	114	284
19053655	0	0	1	0	1	0	0	0	0	0	0	0	0	0	0	1	0	0	20	42.8	63	9546	3.07	12.2	2.27	146	200
19080444	0	0	1	0	1	1	0	0	0	0	0	0	0	0	0	0	0	0	29	43.7	68	10222	5.04	0	1.83	147	249
19090643	0	0	1	0	1	1	0	0	0	0	0	0	0	0	0	0	0	0	19	42.6	73	8305	4.06	4.2	2.19	141	182
19082642	0	0	1	0	1	0	0	0	0	0	0	0	0	0	1	0	0	0	29	43.7	84	8086	3.58	7.2	1.14	134	224
19031944	0	0	1	0	1	1	1	0	0	0	0	0	0	0	0	0	0	0	19	45.9	85	9304	3.85	11.4	1.52	143	146
19073716	0	0	1	0	1	0	0	0	0	0	0	0	0	0	0	0	0	0	20	44.6	81	7224	3.3	3.2	1.66	147	178
19090203	0	0	1	0	1	0	1	0	0	0	0	0	0	0	0	1	0	0	19	40.7	72	8321	3.47	20	2.2	137	381
19040314	0	0	1	0	1	1	0	0	0	0	0	0	0	0	1	1	0	0	33	42.1	93	10049	3.06	1.8	2.37	138	165
19034267	0	0	1	0	1	1	0	0	0	0	0	0	0	0	1	1	0	0	34	43	70	11272	4.88	6.1	2.42	136	231
19120251	0	0	1	0	1	1	0	0	0	0	0	0	0	0	1	0	0	0	42	41.1	77	8946	4.54	0	2.75	152	153
19044226	0	0	1	0	1	0	0	0	0	0	0	0	0	0	0	0	0	0	20	48.1	64	9855	4.79	1.1	1.63	136	199
19020160	0	1	0	0	1	1	0	0	0	0	0	0	0	0	1	0	0	0	29	40.8	68	6892	2.88	5.1	2.41	104	334.4
19111970	0	0	1	0	1	1	0	1	0	0	0	0	0	0	1	1	0	0	40	41.8	80	11600	4.61	0.5	1.22	129	247
19120421	0	0	1	0	1	0	0	0	0	1	0	0	0	1	1	1	0	0	42	46.5	93	7077	3.23	1	1.24	128	150
19042728	0	0	1	0	0	0	0	0	0	0	0	0	0	0	0	1	0	0	19	42.5	45	6690	3.74	2.7	1.44	119	181
19063602	0	0	1	0	0	0	0	0	0	0	0	0	0	0	1	1	0	0	26	41.4	48	7675	4.08	0.6	2.17	121	232
19080798	0	0	1	0	0	0	0	0	0	0	0	0	0	0	1	1	0	0	34	40	53	9007	3.71	0.3	1.77	117	293
19091076	0	0	1	0	0	0	1	0	0	0	0	0	0	0	0	1	0	0	18	42.9	52	6220	2.47	0.5	1.52	116	259
19020891	0	0	1	0	0	0	0	0	0	0	0	0	0	0	1	1	0	0	37	41.4	45	9362	4.68	0	1.58	126	125
19072615	0	0	1	0	0	0	0	0	0	0	0	0	0	0	1	1	0	0	31	41.2	46	8087	4.3	1.5	2.63	95	297
19060535	0	0	1	0	0	0	0	0	0	0	0	0	0	0	0	1	0	0	25	42.1	55	7163	3.39	0.2	1.84	112	198
19080863	0	0	1	0	0	0	0	0	0	0	0	0	0	0	0	1	0	0	28	41.2	68	6739	3.59	6.2	2.81	109	154
19044181	0	0	1	0	0	0	0	0	0	0	0	0	0	0	1	1	0	0	36	42.3	43	5742	4.16	0.2	1.95	102	224
19082412	0	0	1	1	1	1	1	0	0	0	0	0	0	0	1	0	0	0	52	41.8	85	10403	3.9	0	2.06	148	194
19041206	0	1	1	0	1	1	1	0	0	0	0	0	0	0	1	1	0	0	53	41.9	60	8896	4.75	0.8	1.47	127	142
19070965	0	0	1	0	0	0	0	0	0	0	0	0	0	0	1	1	0	0	55	42	58	6461	4.68	0	1.52	117	118.4
19073776	0	0	1	0	1	0	0	1	0	0	0	0	0	0	1	1	0	0	54	41.3	80	6179	4.67	3.7	1.72	143	149
22052295	1	1	0	0	1	1	1	0	0	0	0	0	0	0	1	0	0	0	49	40.5	85	7230	3.97	0.8	2.31	136	138
19071718	0	0	1	0	1	0	0	1	0	0	0	0	0	0	1	1	0	0	49	40.9	79	10756	4.71	0.3	1.39	149	213
19020565	0	0	1	0	1	0	0	0	0	0	0	0	0	0	1	1	0	0	48	41.7	60	10101	4.44	0	1.42	135	195
19063184	0	0	1	0	1	1	0	0	1	0	0	0	0	1	1	1	0	0	57	41.5	72	9045	4.98	1.4	1.69	134	284
19032028	0	0	1	0	1	1	0	0	0	0	0	0	0	0	1	1	0	0	55	40.1	85	8673	4.59	3	2.31	142	242
19080232	0	0	1	0	1	1	1	0	0	0	0	0	0	0	1	1	0	0	50	44.5	91	7277	4.18	0	1.5	139	188
16040009	0	0	1	0	1	1	0	0	0	1	0	0	0	1	1	1	0	0	49	42.3	57	8843	3.9	7	1.31	146	176
19071704	0	0	1	0	1	0	1	0	0	0	0	0	0	0	1	1	0	0	47	43.2	82	9277	4.43	7.2	1.32	141	226
19120413	0	0	1	0	1	0	0	0	0	0	0	1	1	1	1	1	0	0	51	44.8	61	12764	3.53	4.2	2.16	147	190
19013156	0	0	1	0	1	1	0	0	0	0	0	0	0	0	1	0	0	0	48	42.6	75	7220	4.93	0	1.3	133	202
19090573	0	0	1	0	1	1	0	0	0	0	0	0	0	0	1	1	0	0	47	40.7	71	11440	3.22	2	2.18	129	171
19043624	0	0	1	0	1	1	0	0	0	0	0	0	0	0	1	1	0	0	57	42.3	61	10546	5.17	1.4	2.38	128	238
19102037	0	0	1	0	1	1	1	0	0	0	0	0	0	0	1	1	0	0	52	40.4	86	12307	4.28	4.3	1.31	129	237
19011259	0	0	1	0	1	0	0	0	0	0	0	0	0	0	1	1	0	0	53	40.9	67	8279	4.24	0.5	1.71	126	220
19071936	1	1	0	0	0	0	0	0	0	0	0	1	1	1	1	1	0	0	59	40.4	60	8738	5.03	8.5	1.41	122	209
19050649	0	1	1	0	0	0	0	0	0	0	0	0	0	0	1	1	0	0	51	43.5	59	10749	4.37	1.8	1.97	127	165
19073744	0	0	1	0	0	0	0	0	0	0	0	0	0	0	1	1	0	0	67	40.5	58	6967	4.5	2.8	1.27	117	171
19073660	0	0	1	0	1	0	0	0	1	0	0	0	0	1	1	1	0	0	76	41.4	77	7496	3.75	1.9	1.48	134	147
19060964	1	1	1	0	1	1	1	0	0	0	0	0	0	0	1	1	0	0	63	40.9	67	5230	4.47	0.6	1.95	137	213
19052980	0	0	1	0	1	0	0	0	0	0	0	0	0	0	1	1	0	0	61	42.4	74	10544	3.98	0.1	1.36	149	179
19070336	0	0	1	0	1	1	0	0	0	0	0	0	0	0	1	1	0	0	65	40.6	67	5604	4.18	1.1	1.69	154	111
19081906	0	0	1	0	1	1	0	0	0	0	0	0	0	0	0	1	0	0	27	38.8	66	6662	3.44	20.8	1.23	136	432.1
19042903	0	0	1	0	1	0	0	0	0	0	0	0	0	0	0	0	0	0	29	39.7	62	6441	3.17	155.1	1.57	137	257
19072932	0	1	0	0	1	1	1	0	0	0	0	1	1	1	1	1	0	0	21	38.6	71	8058	2.57	41.9	2.01	126	293
19121167	0	1	1	0	1	0	0	0	0	0	0	0	0	0	0	1	0	0	21	36.3	65	3965	3.41	51.3	1.11	123	471.1
19080563	1	1	0	0	1	0	0	0	0	0	0	0	0	0	0	1	0	0	25	39.2	68	8155	4.15	49.1	1.31	114	309
19102641	0	0	1	1	0	0	0	0	0	0	0	0	0	0	1	1	0	0	33	39	55	8004	4.47	0.6	1.11	110	135
19062800	0	0	1	0	1	0	0	1	0	0	0	0	0	0	1	1	0	0	44	37.1	67	8534	4.79	19.7	1.88	136	273
19060606	0	0	1	0	1	1	0	1	0	0	1	0	0	1	1	1	0	1	44	38.3	64	8838	4.5	71.3	1.15	119	288
18072602	0	0	1	0	0	0	0	0	0	0	0	0	0	0	0	1	0	0	20	36.5	50	6704	3.63	0	1.43	120	197
19092584	0	0	0	0	0	0	0	0	0	0	0	1	1	1	0	1	0	0	18	32.8	42	5720	3.04	40.2	1.46	108	132.4
18113057	0	0	1	0	0	1	0	0	0	0	0	0	0	0	0	1	0	0	36	38.8	59	5320	2.71	148	1.17	108	215
19101684	0	0	1	0	0	0	0	0	0	0	0	0	0	0	1	1	0	0	43	37.7	56	6750	2.49	39.4	1.5	109	279
19072062	0	1	1	1	0	0	0	0	0	0	0	0	0	0	1	1	0	0	27	33.3	59	7051	3.2	63.1	1.85	106	379
19102134	0	0	1	0	1	1	1	1	0	1	0	0	0	1	1	1	0	0	56	37.6	59	8574	5	58.3	2.44	132	317
19110139	0	0	1	0	1	1	0	0	0	0	0	0	0	0	0	1	0	0	55	39	87	11405	4.27	35.5	1.36	137	272
19071545	0	0	1	0	1	1	0	0	0	0	0	0	0	0	1	1	0	0	49	37.8	69	6193	3.81	34.4	1.93	136	381
19101402	0	0	1	0	1	0	0	0	0	0	0	0	0	0	1	1	0	0	45	38.8	71	9277	5.09	1	1.5	135	247
19051099	0	0	1	0	1	0	1	0	0	0	0	0	0	0	1	0	0	0	51	38.6	90	8211	4.87	5.3	1.92	147	215
19090709	0	0	1	0	1	1	0	0	0	0	0	0	0	0	1	1	0	0	47	35.4	57	6803	3.6	62.1	1.13	135	235
18042119	0	0	1	0	1	1	0	0	0	0	0	0	0	0	1	0	0	0	54	38.8	81	7498	3.97	5.8	2.09	136	162
18052759	0	0	1	0	1	0	0	0	0	0	0	0	0	0	1	1	0	0	45	39.6	70	9093	2.39	7.8	1.35	128	220
19040476	0	0	1	0	0	0	0	0	0	0	0	0	0	0	1	1	0	0	54	36.1	72	7312	3.87	4	1.86	121	391
19022173	0	0	1	0	0	0	0	0	0	0	0	0	0	0	1	1	0	0	51	37.6	45	10736	5.09	3.4	1.64	130	291
18040704	0	0	1	0	0	0	0	0	0	0	0	0	0	1	1	1	0	0	50	36.8	41	6537	3.62	8.3	1.7	98	238
19052143	0	0	1	0	0	0	0	0	0	0	0	0	0	0	1	1	0	0	46	33.8	57	8311	3.65	0	1.19	111	197
19071322	1	1	0	0	0	0	0	0	1	1	0	0	0	1	1	1	0	0	74	37.1	52	8555	4.75	87.9	1.44	108	477.1
19091594	0	1	1	0	0	0	0	0	1	0	0	0	0	1	1	1	0	0	67	36.4	45	8476	4.62	0	1.77	118	257
19022371	0	0	1	0	0	0	0	0	1	0	0	0	0	1	1	1	0	0	70	37.1	60	8398	4.64	44.8	2.38	123	190
19110232	0	0	1	0	0	0	0	0	0	0	0	0	0	0	1	0	0	0	71	39.7	44	8048	4.55	2.1	2.92	117	244
19030772	0	0	1	0	0	0	0	0	1	0	0	0	0	1	0	1	0	0	74	39.7	47	7136	4.26	3.9	1.22	114	240
19110920	0	1	0	0	0	0	0	0	0	0	0	0	0	0	1	1	0	0	63	35.3	56	7462	4.22	10.7	1.5	104	305
19073286	0	0	1	0	1	1	1	0	0	0	0	0	0	0	1	1	0	0	68	38.1	97	7230	4.8	7.5	2	137	260
18121300	0	0	1	0	1	0	0	0	0	1	0	0	0	1	1	1	0	0	61	37.8	100	10914	3.64	0.8	2.28	141	200
19080062	0	0	1	0	1	0	0	0	0	0	0	0	0	0	1	1	0	0	65	33.9	58	3711	3.84	73	1.66	128	422.1
19032920	0	1	1	1	1	1	1	0	0	0	0	0	0	0	1	1	0	0	68	36.4	63	7220	5.06	58.8	1.46	127	266
19071401	0	0	1	0	1	1	1	0	0	1	0	0	0	1	0	1	0	0	66	37.5	96	6931	4.71	50.8	1.6	122	197
19111614	1	1	1	0	1	0	1	0	0	0	0	0	0	0	0	0	0	0	23	39.9	70	13268	4.75	15.4	1.99	136	328
19050068	0	0	1	0	0	0	0	0	0	0	0	0	0	0	0	1	0	0	32	37.8	58	11759	3.3	3.4	1.19	118	196
19102225	0	0	1	0	0	0	0	0	0	0	0	0	0	0	0	1	0	0	20	36.5	65	6320	2.88	11.5	1.59	120	264
19090955	0	1	1	0	0	0	0	0	0	0	0	0	0	0	1	1	0	0	40	38.3	53	6957	4.22	1.9	1.88	112	249
18070222	0	0	1	0	1	1	0	0	0	0	0	1	1	1	1	1	0	0	41	37.5	58	8736	4.34	2.4	1.31	138	167
19013233	0	0	1	0	1	1	1	0	0	0	0	0	0	0	1	1	0	0	27	38.4	67	9916	4.8	2.8	2.32	146	206
19022712	0	0	1	0	1	0	0	0	0	0	0	0	0	0	0	1	0	0	30	36.8	84	6584	3.37	34	1.31	130	330
19052957	0	0	1	0	1	0	0	0	0	0	0	0	0	0	1	1	0	0	39	37.5	85	7308	4.24	3.3	1.61	126	207.4
19032873	0	0	1	0	0	0	0	0	0	1	0	0	0	1	1	1	0	0	42	31.7	43	5681	2.72	74.5	1.76	115	270
19051115	0	0	1	0	0	0	0	0	0	0	1	1	1	1	1	1	0	0	31	35.3	54	6562	2.88	14	1.37	116	276
19081290	0	0	1	0	0	0	0	0	0	0	0	0	0	0	1	1	0	0	29	37.2	58	6354	3.4	0	1.82	120	235
19053386	0	0	1	0	0	0	0	0	0	0	0	0	0	0	1	1	0	0	41	37.8	49	7576	4.07	0.4	2.08	118	277
19102702	0	0	1	0	0	0	0	0	0	0	0	0	0	0	1	1	0	0	27	38	54	6578	3.79	16.9	1.6	113	276
19080742	1	1	0	0	0	0	0	0	0	0	0	0	0	0	1	1	0	0	36	38.2	50	7578	3.45	4.7	2.08	109	149
19040751	0	0	1	0	0	0	0	0	0	0	0	0	0	0	1	1	0	0	35	35.2	49	5439	4.27	81.8	1.18	110	244
19073693	0	0	1	0	0	0	0	0	0	0	0	0	0	0	1	1	0	0	32	39	59	4856	3.72	135.6	1.38	108	392
19101071	0	0	1	0	0	0	0	0	0	0	0	0	0	0	1	0	0	0	35	37.8	45	5417	2.3	18.2	1.38	100	389
19013111	0	0	1	0	1	1	1	0	0	0	0	0	0	0	1	1	0	0	53	38.7	73	10431	4.4	85.5	1.56	129	122
19061126	0	1	0	0	1	1	0	0	0	1	0	0	0	1	1	1	0	0	59	37.1	75	7213	4.4	96	1.35	124	266
19110463	0	0	1	0	1	0	1	0	0	0	0	0	0	0	1	0	0	0	48	38.9	71	8170	3.57	11.8	1.57	119	301
19073399	1	1	0	0	0	0	0	0	0	0	0	0	0	0	1	1	0	0	53	33.7	56	7598	3.18	1.2	2.24	118	155
18100313	0	0	1	0	0	0	0	0	0	0	0	0	0	0	1	1	0	1	53	33.1	67	7576	3.8	33.6	2.34	116	157
19073548	0	1	0	1	0	0	0	0	0	0	0	0	0	0	1	1	0	0	55	38.6	50	9798	4.79	1.7	1.17	111	195.4
18103591	1	1	0	0	1	1	0	0	0	0	0	0	0	0	1	1	0	0	52	37.7	81	6133	4.54	0	1.5	140	203
20032463	0	0	1	0	1	0	0	0	0	0	0	0	0	0	1	0	0	0	49	37.3	68	7652	3.35	1.6	1.58	131	181
19021931	0	1	1	0	1	1	1	0	0	0	0	0	0	0	1	0	0	0	51	39.9	62	9888	4.65	0	1.67	137	204
19040394	0	0	1	0	1	1	1	0	0	0	0	0	0	0	1	1	0	0	50	39	71	10567	4.4	20.7	1.35	130	322
19054096	1	0	1	0	1	1	0	0	0	0	0	0	0	0	1	0	0	0	48	39.3	64	6800	3.73	0	1.47	138	166
19071017	0	0	1	0	1	1	0	0	0	0	0	0	0	0	1	0	0	0	53	38.4	85	6574	3.52	0.1	1.35	136	199
19053020	0	0	1	0	1	0	0	0	0	1	0	0	0	1	1	0	0	0	49	36.6	73	9390	4.27	0	1.31	132	216
19092491	0	0	1	0	1	1	0	1	0	1	0	0	0	1	1	1	0	0	54	39.1	71	8764	4.27	15.9	1.75	131	344
19011679	0	0	1	0	1	0	0	0	0	0	0	0	0	0	1	1	0	0	54	38	71	10084	4.1	3.3	2.16	126	303
19091954	0	0	1	0	1	1	0	1	0	0	0	0	0	0	1	1	0	0	55	35.2	76	6195	4.99	84.6	1.29	121	422.1
19032145	0	0	1	0	1	0	0	0	0	0	0	0	0	0	1	1	0	0	56	38.3	78	7222	4.12	0.7	1.44	120	354
19062949	0	1	1	0	1	1	1	0	0	1	0	0	0	1	1	1	0	0	46	39.3	70	11485	4.29	14.3	1.35	119	222
18103613	0	0	1	0	1	1	0	0	0	0	0	0	0	0	1	1	0	0	54	36.1	58	5882	3.19	26.9	1.36	126	149.4
19073005	0	0	1	0	1	1	0	0	0	1	0	0	0	1	1	1	0	0	45	39.2	93	8631	3.26	1.7	1.35	118	214
19090467	0	0	1	0	0	0	0	0	0	0	0	0	0	0	1	1	0	0	48	35.9	47	8020	3.59	3.7	1.96	127	202
19071015	1	1	0	0	0	0	0	0	0	0	0	0	0	0	1	1	0	1	52	38.5	63	10801	5.06	0.4	2.14	116	229
19082002	0	0	1	0	0	0	0	0	0	0	0	0	0	0	1	1	0	0	52	38.8	59	11789	4.69	1.5	2.07	121	211
19070834	0	0	1	0	0	0	0	0	0	0	0	0	0	0	1	1	0	0	51	37.6	58	6487	4.47	0.4	1.55	120	193
19032756	0	0	1	0	0	0	0	0	0	1	0	1	1	1	1	1	0	0	55	38.3	62	9374	5	0	2.46	123	336
19031037	0	0	1	0	0	0	0	0	1	1	0	0	0	1	1	1	0	0	53	38.7	54	8461	4.11	2.6	2.44	114	264
18082163	0	0	1	0	0	0	0	0	0	0	0	0	0	0	1	1	0	0	55	37.2	64	8586	3.31	0.8	1.37	111	226
19091680	0	0	1	0	0	0	0	0	0	0	0	0	0	0	1	1	0	0	49	38.6	51	7024	3.99	40.6	1.12	110	286
19021094	1	1	0	0	0	0	0	0	0	0	0	0	0	0	1	1	0	0	64	36.5	57	2556	4.16	5.5	1.51	115	327
18111738	0	0	1	0	1	1	0	0	0	0	0	0	0	0	1	0	0	0	69	39.3	66	8840	5.06	6.4	1.64	93	232.4
19044186	1	1	1	0	1	1	0	0	0	0	0	0	0	0	1	1	0	0	64	37.5	64	6409	2.96	32	1.24	116	292
19040574	0	0	1	0	0	0	0	0	0	0	0	0	0	0	1	1	0	0	79	36	50	8780	4.95	59.6	1.54	125	226
19054063	0	0	1	0	0	0	0	0	1	0	0	0	0	1	1	1	0	0	70	38.5	70	6947	3.98	6.8	1.76	125	128
19111192	0	0	1	0	0	0	0	0	0	1	0	0	0	1	1	1	0	0	63	39.5	50	7138	4.24	1.9	2.09	121	249
19040796	0	0	1	0	0	0	0	0	1	1	0	0	0	1	1	1	0	0	79	34.9	64	5453	5.06	2.7	1.6	111	242
19071156	0	0	1	0	0	0	0	0	0	0	0	1	1	1	1	1	0	0	62	39.6	47	8649	3.48	1.5	1.97	111	302
19120348	0	0	1	0	0	0	0	0	0	0	0	0	0	1	1	1	0	0	80	39.5	58	7846	4.19	5.7	2.21	103	244.4
19081293	0	0	1	0	1	1	1	0	0	0	0	0	0	0	1	1	0	0	62	37.8	64	4577	4.02	161.8	1.39	141	322
19053228	0	0	1	1	1	0	0	0	0	0	0	0	0	0	1	1	0	0	67	37.6	73	6751	3.81	0.2	1.86	133	198
19032246	0	0	1	0	1	1	0	0	0	0	0	0	0	0	1	1	0	0	63	38.3	69	9486	5.04	0	2.13	137	208
19090386	0	0	1	0	1	0	1	1	1	0	0	0	0	1	1	1	0	0	61	35.8	66	7720	4.02	2.9	1.8	129	168
19013242	0	0	1	0	1	1	1	0	0	0	0	0	0	0	0	0	0	0	60	39	72	6811	3.77	0.7	1.79	103	206.4
19061551	0	0	1	1	1	1	1	0	1	0	0	0	0	1	1	1	0	0	71	38.2	89	8413	4.74	4.6	2.19	123	176
19030136	0	0	1	0	1	1	0	0	0	0	0	0	0	0	1	1	0	0	69	35.9	66	10416	4.12	1.6	1.88	124	296
19092493	0	0	1	0	1	1	1	0	0	0	1	0	0	1	0	0	0	0	25	43.6	52	7811	3.89	1.4	1.59	139	186
19090770	1	1	0	0	1	0	0	0	0	0	0	0	0	0	1	1	0	0	34	48	55	11895	4.24	3.7	1.67	141	200
20040297	0	0	1	0	1	0	0	0	0	0	0	0	0	0	0	1	0	0	20	46	54	8267	3.67	1.6	1.9	152	336
19013396	0	1	1	0	1	1	1	0	0	0	0	0	0	0	0	1	0	0	24	44.4	49	9114	4.69	5.7	2.08	133	269
19092036	0	0	1	0	1	0	0	0	0	0	0	0	0	0	0	0	0	0	19	47.3	55	10964	4.48	0.9	1.84	158	315
19100694	0	0	1	0	1	0	1	0	0	0	0	0	0	0	0	1	0	0	35	48	56	11743	3.75	0	1.38	155	195
19011691	1	1	0	0	1	1	1	0	0	0	0	0	0	0	0	0	0	0	35	45.8	55	8719	4.48	4	1.67	149	333
19021781	0	0	1	0	0	0	0	0	0	0	0	0	0	0	1	1	0	0	30	51.2	38	8291	3.63	0.5	1.19	139	146.4
19091139	0	0	1	0	0	0	0	0	0	0	1	0	0	1	1	1	0	0	54	45.3	40	7841	4.01	6.3	2.46	115	251
19100170	0	0	1	0	1	1	1	0	0	1	0	0	0	1	1	0	0	0	47	42.4	48	11474	4.56	17.3	1.51	135	284
19112516	0	0	1	0	1	1	1	1	0	0	0	0	0	0	1	1	0	0	54	49.6	51	8059	4.9	0.8	2	152	239
19021594	1	1	0	0	1	0	0	0	0	0	0	0	0	0	1	1	0	0	50	42.2	37	9619	3.76	2.7	2.25	133	222
18061548	0	0	1	1	1	1	0	0	0	1	0	0	0	1	1	1	0	0	50	42.4	53	11207	4.37	5.8	1.9	151	167
19102494	0	0	1	0	0	0	0	0	0	1	0	0	0	1	1	1	0	0	68	42.5	32	8164	4.9	184.5	2.22	109	257
18092803	0	0	1	0	1	0	0	1	0	0	0	0	0	0	1	1	0	0	60	43.2	50	8299	4.45	8.7	1.9	131	227
19063761	0	0	1	0	0	0	0	0	0	0	0	0	0	0	1	1	0	0	28	42.6	32	7230	5.05	4.3	2.1	124	377
19080486	0	0	1	0	0	0	0	0	0	0	0	0	0	0	0	1	0	0	22	44.1	40	8090	3.46	2.8	1.27	107	187
19100959	0	0	1	0	1	1	1	0	0	0	0	0	0	0	1	1	0	0	57	43.3	51	9493	5.19	3	1.79	145	300
19033897	0	0	1	0	1	0	0	0	0	0	0	0	0	0	0	1	0	0	25	38.25	44.35	5242	3.5	0.33	1.56	154	203
18082591	0	0	1	0	1	0	0	0	0	0	0	0	0	0	0	1	0	0	19	39.1	56	4315	3.33	83	1.37	134	286
18063280	0	0	1	0	1	1	0	1	0	1	0	0	0	1	1	1	0	0	59	39.8	52	8299	5.08	6.2	1.16	126	248
19090613	0	0	1	0	1	1	0	0	0	0	0	0	0	0	1	1	0	0	62	37.1	34	7388	4.92	0	2.2	139	333
19090324	0	0	1	1	1	0	1	0	0	1	0	0	0	1	1	0	0	0	45	38.8	54	7746	2.63	58.6	1.23	132	214
19121307	0	0	1	0	1	1	1	0	0	0	0	0	0	0	1	1	0	0	56	37.7	48	5206	4.07	25	1.99	124	195
19092342	0	0	1	0	1	1	0	1	0	0	0	0	0	0	1	1	0	0	56	39	49	8167	3.99	0	1.33	128	103
18103708	0	0	1	0	1	1	0	0	0	0	0	0	0	0	1	1	0	0	50	38	53	6383	4.75	14.9	1.46	124	279
19120478	0	0	1	0	1	0	0	1	0	0	0	0	0	1	1	1	0	0	66	34.6	51	8309	3.78	16.7	1.26	130	221
19102295	0	0	1	0	1	1	0	0	0	0	0	0	0	0	1	1	0	0	66	34.6	47	3008	4.76	163	1.35	132	232
19060568	0	1	1	0	0	0	0	0	0	0	0	0	0	0	1	1	0	0	54	40.8	321	9748	6.33	56.8	1.96	86	382
19060536	1	1	0	0	1	1	1	0	0	0	0	1	1	1	1	0	0	0	63	41.1	214	11667	6.92	1	1.95	117	197
19092412	0	0	1	0	1	1	1	0	0	1	1	0	0	1	1	1	0	0	47	38.5	163	5435	6.51	26.8	1.18	108	340
19100032	0	0	1	0	1	1	0	0	0	0	0	0	0	0	1	1	0	0	48	41.1	71	4865	6.71	7.2	1.47	112	377
19050454	0	1	0	0	0	0	0	0	0	0	0	0	0	1	1	1	0	0	56	46	72	6003	9.66	0	1.49	109	236
19011522	0	1	0	0	0	0	0	0	0	0	0	0	0	0	1	0	0	0	44	37.5	70	2554	7.21	10.5	1.67	105	332
19053502	1	1	0	0	0	0	0	0	1	0	0	0	0	1	1	1	0	0	80	39.1	57	7410	6.56	10.2	1.35	106	260
19073550	0	0	1	1	1	1	1	0	0	0	0	0	0	0	1	1	0	0	55	39.5	55	6705	8.02	81.5	1.36	125	482.1
19100443	1	1	0	0	0	0	0	0	0	0	0	0	0	0	1	1	0	0	56	40.2	154	9151	5.53	0	2.52	106	346
19063693	0	0	1	0	0	0	0	0	0	0	0	0	0	0	1	1	0	0	50	41.1	75	7416	6.07	5.2	1.46	105	201
19040197	0	0	1	0	0	0	0	0	0	1	0	0	0	1	1	1	0	0	56	40.2	163	9468	6.19	0.4	2.63	100	322
19110405	0	0	1	0	0	0	0	0	1	0	0	0	0	1	1	1	0	1	73	36.4	89	7520	5.96	7.2	1.27	107	322
19122290	0	0	1	0	1	1	1	1	1	1	0	0	0	1	1	1	0	0	70	35.7	453	6205	5.39	84.7	1.1	94	345
19111424	0	0	1	0	1	1	0	0	0	0	0	0	0	0	1	1	0	0	46	57.6	79	12198	5.58	0.6	2.25	138	234
19042141	0	0	1	0	0	0	0	0	0	0	0	0	0	0	1	1	0	0	40	43.8	59	10351	5.53	2.5	1.24	95	138.4
19102794	0	1	0	0	1	1	0	0	0	0	0	0	0	0	1	1	0	0	54	43.3	69	11130	5.23	2.7	1.17	121	197
18082706	0	0	1	1	1	1	1	0	0	0	0	0	0	0	1	1	0	0	57	41.6	90	8034	5.33	7.4	1.54	129	230
20020290	0	0	1	0	0	0	0	0	0	0	0	0	0	0	1	1	0	0	58	40.5	68	8693	5.37	5.1	1.8	106	203
19043304	0	0	1	0	0	0	0	0	0	1	0	0	0	1	1	0	0	0	52	45.1	51	7878	5.25	69.3	1.22	109	213
18090067	0	0	1	0	1	1	1	0	0	0	0	0	0	0	1	1	0	0	64	40.4	72	7251	5.22	10.2	1.81	122	273
19110625	0	1	1	0	0	0	0	0	0	0	0	0	0	0	1	0	0	0	66	40.5	54	9373	5.97	44.7	1.7	107	249
19112203	0	1	0	0	1	0	1	0	0	0	0	0	0	0	1	1	0	0	87	47.1	68	6416	5.53	1.4	1.22	131	163
19111257	0	0	1	0	1	0	0	0	0	0	1	0	0	1	1	1	0	0	71	47	71	7043	6.01	0	1.34	126	162
19031044	0	1	0	0	1	1	1	0	0	0	0	0	0	0	1	1	0	0	60	41	87	7009	5.55	6.9	1.76	122	311
19040439	0	0	1	0	1	1	1	0	0	0	0	0	0	0	1	1	0	1	71	49.3	69	8155	5.63	1.7	1.4	121	389
19112358	0	1	1	0	1	1	1	0	0	0	0	0	0	0	1	1	0	0	57	41.6	75	8714	5.37	3.2	1.92	130	199
19092288	0	0	1	0	1	1	1	0	0	0	0	0	0	0	1	1	0	0	49	41.5	84	10674	5.89	7.7	1.36	124	177
19112421	0	0	1	0	1	1	0	1	0	0	0	0	0	0	1	1	0	0	67	40.8	88	9328	5.71	2	1.31	116	170
19063247	0	0	1	0	1	1	1	0	0	0	0	0	0	0	1	1	0	0	26	38.3	70	7633	5.5	191.1	1.25	111	374
19073752	0	0	1	0	1	1	1	0	0	0	0	0	0	0	1	1	0	0	52	38	64	7174	5.99	218.9	1.25	122	356
19082315	0	0	1	0	1	1	1	0	0	0	0	0	0	0	1	1	0	0	66	38	70	5098	5.21	37.1	1.6	110	217
19102433	0	0	1	0	1	1	1	1	0	0	0	0	0	0	1	1	0	0	53	39.8	74	8989	5.33	1	1.63	127	358
19052819	0	0	1	0	1	1	0	0	0	0	0	1	1	1	1	1	0	0	52	39	74	8215	5.22	2.2	1.78	125	149
19101309	0	0	1	0	0	0	0	0	0	0	0	0	0	0	1	1	0	0	56	37.7	56	7168	5.22	0	1.33	111	155
19062303	0	0	1	0	1	0	0	0	0	0	0	0	0	0	1	1	0	0	63	34.3	64	5699	5.22	40.7	1.46	104	327
19063036	0	0	1	0	0	0	0	0	0	0	0	0	0	0	0	1	0	0	84	35.1	47	7912	5.6	53.8	1.31	107	388
19061450	0	0	1	0	1	1	1	1	0	0	0	0	0	0	1	1	0	0	61	36.6	76	8510	5.3	19.8	1.52	127	277
19080500	0	0	1	0	1	1	0	1	0	0	0	0	0	0	1	1	0	0	64	37	71	6969	5.39	21.3	1.46	119	248
19072771	0	0	1	0	1	1	1	0	1	0	0	0	0	1	0	1	0	0	69	33.5	77	5679	5.45	217.3	1.66	123	138
19072023	0	0	1	0	1	1	0	0	0	0	0	1	1	1	1	1	0	0	71	37.3	81	4212	5.86	6.9	1.69	113	301
19053704	0	0	1	0	1	1	0	0	0	1	0	0	0	1	1	1	0	0	63	34.9	93	11240	5.29	41.4	3.2	119	249
19081311	0	0	1	0	1	0	1	1	0	0	0	0	0	0	1	1	0	0	64	34.3	65	7211	5.61	14.5	2.37	114	347
19081539	0	0	1	0	1	0	0	0	0	0	0	0	0	0	1	1	0	1	73	40.8	55	6772	5.25	1.1	1.13	94	57
20030623	0	0	1	0	1	1	1	0	0	0	0	0	0	0	1	1	0	0	66	42.1	54	11168	5.79	10.4	2.16	125	273
19040754	0	0	1	0	1	0	0	0	0	0	0	0	0	0	0	1	0	0	28	42.4	103	9330	3.63	1.8	1.63	127	231
19013783	0	0	1	0	1	1	0	0	0	0	0	0	0	0	1	1	0	0	58	42.7	159	7622	5.04	0.82	2.34	115	344
19034051	0	0	1	0	1	1	0	1	0	0	0	0	0	0	1	1	0	0	51	41.9	108	8001	2.57	77.6	1.23	123	278
19071977	0	0	1	0	0	0	0	0	0	0	0	0	0	0	1	0	0	0	48	41.2	78	7472	5.17	0.9	1.73	83	360
19060754	0	0	1	0	0	0	0	0	1	0	0	0	0	1	1	1	0	1	76	40.3	145	9297	4.98	1.2	1.6	98	312
19030362	0	0	1	0	0	0	0	0	0	1	0	1	1	1	1	1	0	0	69	40.6	183	5257	3.57	4.1	1.55	103	104
19033444	0	0	1	0	1	0	1	0	0	0	0	0	0	0	1	1	0	0	48	36.4	362	6780	4.54	39.7	1.24	81	294
18081703	0	1	0	0	0	0	0	0	1	0	0	0	0	1	1	0	0	0	67	36.4	116	8577	4.28	91	1.96	95	206
19101884	0	0	1	0	1	0	0	0	0	0	0	0	0	0	1	0	0	0	73	37.5	117	4300	3.13	4.7	1.71	76.2	274
19032149	0	0	1	0	1	1	1	0	0	0	0	0	0	0	1	1	0	0	35	35.3	103	4688	4.58	128.4	1.32	122	296
19050406	0	1	0	0	0	0	0	0	0	1	0	0	0	1	1	1	0	0	35	28.3	77	4217	4.64	15.6	1.89	59.2	394
19052235	0	0	1	0	1	1	0	0	0	0	0	0	0	0	1	1	0	0	45	34	104	5083	5.14	136	1.57	113	557.1
19081843	0	0	1	0	0	0	0	0	1	1	0	0	0	1	0	1	0	0	79	35.9	83	6596	4.02	3.2	2.27	89	155.4
19052990	1	0	1	0	1	0	1	0	0	0	0	0	0	0	1	1	0	0	64	33.5	127	7941	3.82	17.6	1.42	103	261
19070332	1	1	0	1	1	1	1	1	0	0	0	0	0	0	0	1	0	0	66	34.1	237	3773	3.58	90	1.31	76.2	421.1
20020951	0	0	1	0	1	0	0	0	0	0	0	0	0	0	1	1	0	0	66	35.3	131	8922	3.54	104.8	1.26	106	268
18101522	0	0	1	0	1	0	1	0	0	0	0	0	0	0	1	1	0	0	67	62	60	10774	4.29	1.2	1.31	126	280
19100555	0	0	1	0	1	1	1	0	0	1	0	0	0	1	1	1	0	0	60	43.6	80	8060	4.84	23	2.1	107	233
19031162	0	1	0	0	1	0	0	0	0	0	0	0	0	0	1	1	0	0	44	47	88	8088	4.17	1.8	1.33	137	140.4
19110619	0	0	1	0	1	1	0	0	0	0	0	0	0	0	0	1	0	0	24	42.9	70	10574	4.2	15.9	1.51	128	309
19030769	0	0	1	0	0	0	0	0	0	0	0	0	0	0	1	1	0	0	31	49.2	55	11298	3.68	1.3	2.27	143	247
19073094	0	1	1	0	1	1	1	0	0	1	0	0	0	1	1	1	0	0	43	42.5	89	9529	4.19	43.2	1.78	127	139
19050860	0	0	1	0	1	0	0	0	0	0	0	0	0	0	1	1	0	0	43	43.4	82	7553	2.89	4.6	1.64	109	231
18123011	0	0	1	0	1	0	1	0	0	0	0	0	0	0	1	0	0	0	34	46.7	87	8026	3.92	0	2.1	124	202
19071250	0	0	1	0	1	0	1	1	0	0	0	0	0	0	1	1	0	0	41	40.8	75	7188	3.62	28.8	1.66	128	374
200905377	0	0	1	0	1	1	1	0	0	0	0	0	0	0	1	1	0	0	35	41.7	63	7417	2.7	15.5	1.13	119	245
19120543	0	0	1	0	0	0	0	0	0	0	0	0	0	0	1	1	0	0	34	44.6	68	11083	4.47	0	2.54	118	221
19042747	0	0	1	0	0	0	0	0	0	0	0	0	0	0	0	1	0	0	23	45.6	73	9540	2.77	0.8	1.69	101	210
19090721	0	0	1	0	0	0	0	0	0	0	0	0	0	0	1	1	0	0	22	41.5	52	10223	3.66	0.8	1.17	95	216
19020653	0	0	1	0	0	0	0	0	0	0	0	0	0	0	0	1	0	0	21	42.7	49	8077	4.02	0.7	1.65	114	236
19090414	0	1	0	0	0	0	0	0	0	0	0	0	0	0	1	1	0	0	37	41	55	9509	4.7	6.3	1.66	112	243
19082534	0	0	1	0	0	0	0	0	0	0	0	0	0	0	1	1	0	0	43	42.4	55	8677	4.66	1.2	2.05	114	295
19010066	0	0	1	0	1	1	0	0	0	0	0	0	0	0	0	1	0	0	51	47.2	72	9123	4.2	0.9	2.2	130	279
19011025	0	0	1	0	1	1	1	0	0	0	0	0	0	0	1	1	0	0	50	41.2	81	5675	3.75	27.2	1.43	126	140
19121952	0	0	1	0	1	0	0	0	0	0	0	0	0	0	1	0	0	0	51	41.1	69	11117	5.17	82.6	2.58	120	451.1
19013501	0	0	1	0	1	1	1	0	0	0	0	0	0	0	1	1	0	0	51	41.9	78	7254	2.94	1.2	2.42	131	187
19110620	0	1	1	0	1	1	0	0	0	0	0	0	0	0	1	1	0	0	55	40.7	89	8101	5.18	11	2.36	132	270
18090377	0	0	1	0	1	1	1	0	0	0	0	0	0	0	1	1	0	0	56	41.4	69	9685	5.11	0	2.17	140	183
19041760	0	0	1	0	1	1	1	0	1	0	0	0	0	1	1	1	0	0	58	47.3	77	7121	3	3.8	2.01	119	176
18080304	0	0	1	0	1	1	1	0	0	1	0	0	0	1	1	0	0	0	57	42.3	70	7835	3.04	65.5	1.53	119	308
19091105	0	0	1	0	1	0	0	1	0	0	0	0	0	0	1	1	0	0	56	43.1	88	7242	4.77	12.6	1.37	113	131
20031601	0	0	1	0	1	0	0	1	0	0	0	0	0	0	1	1	0	0	51	40.5	68	7200	5.16	32.3	1.86	122	514
19092396	0	1	0	0	1	0	0	0	0	0	0	1	1	1	1	1	0	0	55	46.8	94	8499	5.12	2.3	2.61	111	197
19081467	1	1	1	0	1	1	1	0	1	1	0	0	0	1	1	1	0	0	57	40.7	64	8003	4.76	31.5	1.73	119	256
18121392	0	0	1	0	0	0	0	0	0	0	0	0	0	0	1	1	0	0	51	41.9	55	5168	3.91	54.7	1.13	101	502.1
19111636	0	0	1	0	0	0	0	0	0	0	0	0	0	0	0	1	0	0	51	42	73	10414	4.77	2.9	1.51	107	223
19080738	0	0	1	0	0	0	1	0	0	0	0	0	0	0	1	1	0	0	47	43.8	63	8390	5.02	0	2.03	112	214
19101267	0	0	1	0	1	0	0	0	0	0	0	0	0	0	1	1	0	0	65	41.4	75	10729	5.02	13.1	1.88	120	164
19060151	0	1	1	0	1	1	0	0	0	0	0	0	0	0	0	1	0	1	81	41.4	93	7107	3.65	0	2.53	125	185
19102785	0	0	1	0	0	0	0	0	0	0	0	0	0	0	1	1	0	0	66	43.8	51	7168	4.49	1.1	1.93	123	305
18101846	0	0	1	0	0	0	0	0	0	0	0	0	0	0	0	1	0	0	65	40.4	51	6380	4.33	6.9	1.26	111	203
18123485	0	0	1	0	0	0	0	0	0	0	0	0	0	0	1	1	0	0	71	40.6	46	8622	3.73	2.9	1.64	103	147.4
19090686	1	1	1	0	0	0	0	0	0	1	0	1	1	1	1	1	0	0	62	40.3	60	10273	5.06	3.4	1.26	114	326
18103070	0	0	1	0	1	1	0	0	0	0	0	0	0	0	1	1	0	0	69	41.7	65	5746	4.63	8.6	1.11	124	364
19100943	0	0	1	0	1	0	1	1	0	1	0	0	0	1	1	0	0	0	64	41.1	67	5863	4.89	97.2	1.79	115	339
21080536	0	0	1	0	1	0	0	0	0	0	0	0	0	0	1	1	0	0	65	41.1	72	6887	3.36	16.9	1.82	105	311
18040333	0	0	1	0	1	1	0	1	0	0	0	1	1	1	1	1	0	0	64	42.3	60	7728	4.37	1.4	2.58	123	221
19021860	0	0	1	0	1	1	1	0	1	0	0	0	0	1	0	1	0	1	64	40.5	73	4320	3.42	13.9	3.17	125	128
19100374	0	0	1	0	1	1	0	0	1	0	0	0	0	1	1	1	0	0	68	40.2	57	5956	3.39	2.5	1.66	124	259
19071461	0	0	1	0	1	0	1	0	0	0	0	0	0	0	1	1	0	0	64	44.1	81	13093	4.08	1.7	1.65	114	224
19082616	0	0	1	0	0	0	0	0	0	0	0	0	0	0	1	1	0	0	36	41.2	43	5017	4.58	1.3	2.55	117	264
19100631	0	0	1	0	1	1	1	0	0	0	0	0	0	0	1	1	0	0	43	40.6	62	7222	4.29	3.9	1.62	128	314
19053822	0	0	1	0	1	0	0	0	0	0	0	0	0	0	0	0	0	0	25	42.2	70	9872	4.16	8.4	1.19	128	186
19071425	0	0	1	0	1	1	1	0	0	0	0	0	0	0	1	1	0	0	44	40.8	77	6628	3.09	2.1	1.64	125	220
19010532	0	0	1	0	1	0	0	0	0	0	0	0	0	0	0	0	0	0	40	41.8	86	8016	4.1	32.6	1.26	119	119
18120559	0	0	1	0	0	0	0	0	0	0	0	0	0	0	0	1	0	0	24	40.6	65	7015	3.82	0.9	1.72	108	223
19112363	0	0	1	0	0	0	0	0	0	0	0	0	0	0	1	1	0	0	27	41.5	50	6763	3.95	0.2	1.42	103	198
19081739	0	0	1	0	1	1	1	0	0	0	0	0	0	0	0	1	0	0	50	40.3	69	9710	3.96	0.7	1.18	126	188
22020246	1	1	0	0	1	1	1	0	0	0	0	0	0	0	0	1	0	0	47	40.7	76	9001	4.37	0	2.53	124	306
19071419	0	0	1	0	1	1	1	0	0	0	0	1	1	1	1	1	0	0	54	41.2	75	8589	3.65	3.9	1.41	131	269
21031337	0	0	1	0	1	0	1	0	0	0	0	0	0	0	1	1	0	0	57	40.7	72	6107	3.47	4.9	2.03	120	253
20041642	0	0	1	0	1	0	0	1	0	0	0	0	0	0	1	1	0	0	49	41.9	67	8025	3.34	0	1.11	118	187
19043379	0	0	1	0	1	0	0	0	0	0	0	0	0	0	1	1	0	0	51	42.9	74	7988	4.41	0	1.19	121	97
19081035	1	1	0	0	0	0	0	0	0	0	1	1	1	1	1	0	0	0	52	40.8	51	6699	2.79	2.4	1.59	105	185
19080624	0	1	1	0	0	0	0	0	0	0	0	0	0	1	1	1	0	0	59	42.8	50	8747	3.38	1.8	1.75	112	167
19062496	0	0	1	0	0	0	0	0	0	1	0	1	1	1	1	1	0	0	64	41	49	8573	4.68	0.7	1.63	107	214
19090108	0	0	1	0	0	0	0	0	0	0	0	0	0	0	1	1	0	0	71	41.1	68	8778	4.34	24.9	1.57	102	220
18012168	0	0	0	0	1	0	0	0	0	0	0	0	0	0	1	1	0	0	67	42.6	100	9715	3.35	22.1	1.53	134	158
19100685	0	0	1	0	1	1	0	1	0	0	0	0	0	0	1	0	0	0	69	40.2	68	6520	3.95	0	1.17	125	171
19071276	0	0	1	0	1	1	1	1	1	0	0	0	0	1	1	1	0	0	62	41	76	7670	3.53	5	1.63	122	138
19054051	0	1	0	0	1	0	1	0	0	0	0	0	0	0	1	1	0	0	76	42.7	109	6031	4	0.4	1.63	122	222
22012119	0	0	1	0	1	0	0	0	0	0	0	0	0	0	1	1	0	0	40	39.5	67	7507	4.16	2.8	3.02	122	306
19060071	0	0	1	0	1	1	0	0	0	0	0	0	0	0	1	1	0	0	31	34.6	76	5737	3.25	98.9	1.47	108	389
20030187	0	0	1	0	1	1	0	0	0	0	1	0	0	1	0	1	0	0	19	37.6	58	6214	3.25	116.2	1.84	104	433.1
19072037	0	0	1	0	1	1	0	0	0	0	0	0	0	0	0	1	0	0	26	36.7	67	5850	2.54	144.2	2.24	114	335
19090587	0	0	1	0	0	0	0	0	0	0	0	0	0	0	1	1	0	0	24	38.7	57	6694	3.28	54.5	1.52	96	345
19021663	0	0	1	0	0	0	0	0	0	0	0	0	0	0	1	1	0	0	33	39.6	43	6781	3.91	15.9	1.27	103	197
18051341	0	0	1	0	1	1	0	0	0	0	0	0	0	0	1	1	0	0	58	37.6	82	7787	2.68	34.6	1.2	117	190
19053807	0	1	1	0	1	0	0	0	0	0	0	0	0	0	1	1	0	0	55	35.9	70	5947	3.05	0.4	2.26	127	187
19011376	0	1	0	0	1	0	0	0	0	0	0	0	0	0	1	1	0	1	56	35.9	72	6787	4.87	38	1.48	126	288
19122374	0	0	1	0	1	0	0	1	0	0	0	0	0	0	1	1	0	0	54	39.2	62	2624	3.28	110.9	2.05	107	323
19072669	0	0	1	0	1	1	1	0	0	0	0	0	0	0	1	1	0	0	57	33	70	5634	3	6	1.33	120	163
19042662	0	0	1	0	1	1	0	0	0	0	0	0	0	0	1	1	0	0	56	37.9	63	5566	4.09	138.2	1.68	110	504.1
19020868	0	0	1	0	1	1	1	0	0	0	0	0	0	0	1	1	0	0	53	34.6	67	7335	2.88	18	1.28	108	273
19080476	0	0	1	0	1	1	1	0	0	1	0	0	0	1	1	1	0	0	57	34.5	70	6423	3.34	0.3	1.26	97	280
19080050	0	0	1	0	1	1	1	0	0	0	0	0	0	0	1	1	0	0	52	35.7	66	3765	2.22	1.3	1.32	88	66.4
19110498	0	0	1	0	1	1	1	1	0	0	0	0	0	0	1	1	0	0	51	35.2	69	5806	3.18	142.7	1.13	99	516.1
98652	0	0	1	0	1	1	1	0	0	1	0	0	0	1	1	1	0	0	50	35.3	62	7750	3.43	85.9	1.37	110	332
19022426	0	0	1	0	1	0	1	0	0	0	0	0	0	0	1	1	0	0	50	35.8	66	7026	4.91	78.7	1.43	101	513.1
19090974	0	1	1	0	0	0	0	0	0	0	0	0	0	0	1	1	0	0	55	38.6	53	7590	4.88	6.1	1.23	105	193
19101541	0	0	1	0	0	0	0	0	0	0	0	0	0	0	1	1	0	0	49	35.8	44	9219	4.43	73.9	1.35	104	286
19043075	0	1	0	0	1	1	1	0	0	0	0	0	0	0	1	1	0	0	63	38.1	57	11064	4.55	8.2	1.46	130	239
19034290	0	0	1	0	1	1	1	0	1	0	0	0	0	1	1	1	0	0	71	33	89	4513	3.85	94.6	1.69	113	269
19030454	0	0	1	1	1	0	0	0	0	0	0	0	0	0	1	1	0	0	69	38.5	85	6759	4.51	5.3	1.48	124	185
19090329	0	0	1	0	1	1	0	0	0	0	0	0	0	0	1	1	0	0	64	39.2	75	10014	4.76	15.6	2.29	122.4	317
19082377	0	0	1	0	1	0	0	0	0	0	0	0	0	0	1	1	0	0	68	37.1	70	7582	4.96	16.7	1.41	116	451.1
19073235	1	1	0	0	1	1	0	1	1	0	0	0	0	1	1	1	0	0	68	35.5	66	5447	3.81	50.5	2.04	103	333
20070033	0	0	1	0	0	0	0	0	0	0	0	0	0	0	1	1	0	0	60	38.7	65	11012	3.45	34.2	1.6	100	374
19091949	0	0	1	0	0	0	0	0	0	0	0	0	0	0	1	1	0	0	66	30.8	73	4789	2.46	22.3	2.5	79.2	177
19102620	0	0	1	0	0	0	0	0	0	1	0	0	0	1	1	1	0	0	65	37.4	65	7954	2.96	11.7	2.26	103	389
19092452	0	0	1	0	0	0	0	0	0	0	0	0	0	0	1	1	0	0	72	37.5	76	5943	5.03	1.9	1.71	101	256
19030489	0	0	1	0	0	0	0	0	0	0	0	1	1	1	1	1	0	0	61	37.3	56	8685	4.93	1.3	2.15	105	221
20011191	0	0	1	0	0	0	0	0	1	0	0	0	0	1	1	1	0	0	69	39.5	59	13033	4.1	1.2	1.85	106	170
19031843	0	0	1	0	1	1	0	0	0	1	0	0	0	1	1	1	0	0	70	29.2	81	3618	4.5	145.6	1.11	102	258
19031197	0	0	1	0	1	0	0	0	0	0	0	0	0	0	0	1	0	0	65	38.3	73	6584	4.8	0.8	1.32	124	267
19011613	0	0	1	0	1	1	1	0	0	0	0	0	0	0	1	0	0	0	71	36.6	60	5294	3.79	64.4	1.32	127	404.1
20060707	0	0	1	0	1	1	1	0	0	0	0	0	0	0	0	1	0	0	60	37.6	91	6234	3.11	145.9	1.1	80	197
19034033	0	0	1	0	1	1	0	0	0	0	0	1	1	1	1	1	0	0	71	39.9	72	6384	2.76	4.8	1.13	118	176
19032604	0	0	1	0	1	1	1	0	0	0	0	0	0	0	1	1	0	0	71	31.7	82	4168	5.1	110.1	1.22	103	368
19062719	0	0	1	0	1	1	0	0	0	0	0	0	0	0	1	1	0	0	65	36.3	72	7417	3.55	39.4	1.44	118	368
19053622	0	1	1	0	1	1	1	0	0	0	0	0	0	0	1	1	0	0	71	37.5	73	11062	4.98	1.2	1.79	118	270
19120132	0	0	1	0	1	1	0	0	0	0	0	0	0	0	1	1	0	0	69	30.7	68	4331	3.23	26	1.28	118	150
19062394	0	0	1	0	1	0	1	0	0	0	0	0	0	0	1	1	0	0	76	39.6	73	6889	3.64	80.6	1.17	117	221
19081003	0	0	1	0	0	0	0	0	0	0	0	1	1	1	1	0	0	0	39	38.4	47	3810	4	1.2	1.95	106	193
19090437	1	0	0	0	1	0	0	0	1	0	0	0	0	1	1	1	0	0	35	37	61	9022	4.27	154.8	1.23	124	295
19120394	0	0	1	0	1	1	0	0	0	0	1	0	0	1	1	1	0	0	39	36.7	81	6775	3.93	37.7	2.23	124	276
19053032	0	0	1	0	1	1	0	0	0	0	0	0	0	0	1	1	0	0	44	35.2	87	5523	4.81	2.5	1.92	113	212
19101444	0	0	0	0	1	0	1	0	0	0	0	0	0	0	1	1	0	0	29	39.5	74	6723	4.12	76.1	1.15	127	204
19090985	0	0	1	1	1	0	0	0	0	0	0	0	0	0	1	1	0	0	44	35.4	82	5452	3.62	17.4	2.01	112	167
19052493	0	0	1	0	0	0	0	0	0	0	0	0	0	0	1	1	0	0	39	37.3	54	3685	4.14	14.9	1.85	115	228
19090959	0	0	1	1	0	0	0	0	0	0	0	0	0	0	0	1	0	0	18	39.8	65	5804	2.44	0.4	1.71	104	230
19070576	0	1	1	0	0	0	0	0	0	0	0	0	0	0	1	0	0	0	32	36.6	60	5444	4.54	42.2	1.65	95	144
19081349	0	0	1	0	0	0	0	0	0	0	0	0	0	0	0	1	0	0	23	34.7	43	6238	2.65	5.7	1.31	97	301
19040807	0	1	1	0	0	0	0	0	0	0	0	0	0	0	1	1	0	0	29	39.9	49	3944	2.76	0	1.33	106	161
19022751	0	0	1	0	0	0	0	0	0	0	0	0	0	0	0	1	0	0	20	38.9	50	7247	3.77	1.7	2.62	75.2	408.1
18081253	0	1	1	0	1	1	0	0	0	0	0	0	0	0	0	1	0	0	46	30.1	75	3288	3.4	6.9	1.7	66.2	211
19020302	0	1	0	0	1	0	1	1	0	0	0	0	0	0	1	1	0	0	50	39.3	67	8739	3.7	0.6	1.15	128	129
19041140	0	0	1	1	1	1	1	0	0	0	0	0	0	0	1	0	0	0	52	37.7	57	9323	3.82	16.4	1.17	118	215
19070613	1	1	0	0	1	1	0	0	0	1	0	0	0	1	1	1	0	0	45	39.3	68	8645	4.4	14.6	1.73	113	409.1
18100171	0	0	1	0	1	0	0	0	0	0	0	0	0	0	1	1	0	0	55	35.8	68	8901	4.8	0	2	128	203
19063888	0	0	1	1	1	0	0	0	0	0	0	0	0	0	1	1	0	0	47	38.6	63	5233	3.69	0.6	2.63	133	179
19052760	0	0	1	0	1	1	0	0	0	0	0	0	0	0	0	1	0	0	48	32.4	60	5149	4.67	106.2	1.89	90	536.1
19080841	1	1	1	0	1	0	0	1	0	0	0	0	0	0	1	1	0	0	55	38	67	6795	2.8	0.4	1.69	128	131
18070668	0	0	1	0	1	1	0	0	0	0	0	0	0	0	1	1	0	0	54	36.1	86	5661	5	44.8	1.39	117	259
200905109	1	1	0	0	1	0	0	0	0	0	0	0	0	0	1	1	0	0	46	39.8	83	7064	4.2	107.9	1.25	122	177
19031432	1	1	0	0	1	0	0	0	0	0	0	0	0	0	1	1	0	0	51	39.4	87	8555	4.1	7.9	1.33	114	236
19044161	0	0	1	0	1	0	0	0	1	1	0	1	1	1	1	1	0	0	56	35.6	70	5049	2.46	95.7	1.38	100	293
19060351	0	0	1	0	1	0	0	0	0	0	0	0	0	0	1	1	0	0	50	31.8	76	5616	2.42	103	1.31	105	300
19072106	0	0	1	0	1	1	1	0	0	1	0	0	0	1	1	1	0	1	58	36.3	78	7742	3.2	49	1.86	127	188
19100980	0	0	1	0	1	1	0	0	0	0	0	0	0	0	1	1	0	0	48	33.1	69	4622	3.69	50.9	1.87	114	314
19050313	1	0	0	0	1	0	1	0	0	0	0	0	0	1	1	1	0	0	54	38.2	64	5533	4.42	20.3	1.31	119	387
19090030	0	0	1	0	1	1	0	0	0	0	0	0	0	0	1	0	0	0	58	39.7	64	8415	4.28	4	1.24	117	227
19032329	1	1	0	0	1	1	1	0	0	1	0	0	0	1	1	1	0	0	57	36.1	71	8227	4.1	16.4	1.84	123	306
19011304	0	0	1	0	0	0	0	0	0	1	0	0	0	1	1	1	0	0	57	36.9	51	6622	4.52	28.9	1.42	101	291
19070868	0	0	1	0	0	0	0	0	0	0	0	0	0	0	1	1	0	0	53	37.2	59	8182	4.53	0.2	2.64	103	186
19020138	1	1	0	0	0	0	0	0	0	0	0	1	1	1	1	1	0	0	46	33.2	61	3955	2.42	81.7	1.15	95	359
18011212	1	1	0	1	0	0	0	0	0	0	0	0	0	0	1	1	0	0	50	35.6	56	7300	4.09	69.2	1.17	86	325
20030040	0	0	1	0	0	0	0	0	0	0	0	1	1	1	1	1	0	0	49	38.5	46	5934	2.81	1.1	2.1	114	193
19080518	0	0	1	0	0	0	0	0	0	0	0	0	0	0	1	1	0	0	49	36.4	49	7251	3.83	0	1.97	108	188
19072562	0	0	1	1	1	1	1	0	0	0	0	0	0	0	1	1	0	0	66	35.7	62	7241	4.37	3.2	1.69	113	240
19102780	0	0	1	0	1	1	1	0	0	0	0	0	0	0	1	1	0	0	78	33.6	92	6035	4.75	13.9	1.28	115	217
18121176	0	0	1	0	1	1	0	0	0	0	0	0	0	0	1	1	0	0	65	28.2	70	3572	3.52	102.6	1.9	114	428.1
19053867	0	0	1	0	1	0	1	0	1	0	0	0	0	1	1	1	0	0	60	38.1	63	10349	4.74	8.1	1.91	123	380
19062030	0	1	1	0	0	0	0	0	0	0	1	0	0	1	1	1	0	0	63	36.7	62	7303	4.39	36.5	2.12	102	214
200804467	0	0	1	0	0	0	0	0	1	0	0	0	0	1	1	1	0	0	70	34.7	61	5625	4.76	56.5	1.41	110	212
19050387	0	0	1	0	0	0	0	0	0	0	0	0	0	0	1	1	0	0	64	31.8	52	5094	4.84	6.9	1.18	110	212
19101504	0	0	1	0	0	0	0	0	0	0	0	0	0	0	1	1	0	0	67	39.8	62	5477	4.73	1.2	2.68	100	156
19082172	0	0	1	0	0	0	0	0	0	0	0	0	0	0	1	1	0	0	73	32.6	55	5694	4.03	8	1.57	105	167
19121109	0	1	1	0	0	0	0	0	1	0	0	0	0	1	1	1	0	0	72	36	45	7231	3.2	0.2	1.45	94	194
19071469	0	0	1	0	0	0	0	0	0	0	0	0	0	0	1	1	0	0	62	39.2	56	8814	2.9	7.1	1.82	105	183
19120286	0	0	1	0	1	1	0	0	0	1	0	0	0	1	0	1	0	0	86	37.9	63	7520	3.59	5.2	2.15	133	214
19062958	0	0	1	0	1	1	1	0	0	0	0	0	0	0	1	1	0	0	69	38.6	70	7367	4.48	6	1.61	131	208
19012342	0	0	1	0	1	1	1	0	0	1	0	0	0	1	1	1	0	0	65	29.5	82	3246	2.79	87.8	1.17	97	513.1
19110207	0	0	1	0	1	0	1	0	0	1	0	0	0	1	1	0	0	1	61	31.4	58	8216	4.3	15.7	1.18	107	206
19101213	0	0	1	0	1	1	1	0	0	1	0	0	0	1	0	0	0	0	84	37.9	108	4900	3.62	9.4	1.46	74.2	291
18103699	0	0	1	0	1	0	0	0	0	0	0	0	0	0	0	0	0	1	68	35.4	74	4266	3.56	21	1.17	98	184
19020450	0	0	1	0	1	0	0	0	0	0	0	0	0	0	1	1	0	0	69	34.7	69	7481	3.27	105.9	1.28	108	193
19040293	0	0	1	0	1	0	0	1	0	0	0	1	1	1	0	1	0	0	67	38.8	74	8408	4.21	0.4	1.17	116	265
19053780	0	0	1	0	1	0	0	0	0	0	0	0	0	0	1	1	0	0	81	39.4	83	6251	4.79	1.2	1.71	124	214
19053950	0	0	1	0	1	0	0	1	1	0	0	0	0	1	1	1	0	0	69	38.8	64	7354	4.75	47.6	1.79	113	256
19053754	0	0	1	0	1	0	0	0	0	0	0	0	0	0	1	1	0	0	75	29.7	106	5438	4.59	91.1	1.14	105	280
19052926	0	0	1	0	1	0	0	0	0	0	0	0	0	0	1	1	0	0	80	35.9	66	7296	4.15	11.1	1.13	123	178
19043496	0	0	1	0	1	0	0	0	0	0	0	0	0	0	1	1	0	0	81	37.3	78	7444	4.73	1	2.22	112	222
18082079	0	0	1	0	1	1	0	0	0	0	0	0	0	0	1	1	0	0	62	27.6	58	3906	4.12	17.1	1.22	117	253
19090851	0	0	1	0	1	0	0	0	0	0	0	0	0	0	1	1	0	1	89	37	97	4932	3.91	169.4	1.46	118	225
19100731	0	0	1	0	1	0	0	0	0	0	0	0	0	0	1	1	0	1	77	34.6	74	5548	3.43	4.6	1.97	112	126
19081777	0	0	1	0	1	1	1	0	0	0	0	0	0	0	1	0	0	0	82	37.4	75	4260	4.04	14.1	1.13	117	139
19080501	0	0	1	0	1	1	0	0	0	0	0	0	0	0	1	1	0	0	60	37.7	80	6955	4.02	5.5	1.25	108	176
19073151	0	0	1	0	1	0	0	0	0	0	0	0	0	0	1	1	0	0	67	34.4	61	6207	3.51	1.8	2.19	106	187
19110229	0	1	1	0	1	1	0	0	0	0	0	0	0	0	1	1	0	0	62	35.7	86	7507	3.34	10.4	1.17	127	322
19101829	0	0	1	0	1	0	0	0	0	0	0	0	0	0	1	1	0	0	74	39.6	93	6819	5.01	51.2	1.49	115	221
19033574	0	0	1	0	1	0	1	0	0	0	0	0	0	0	1	1	0	0	70	35	63	9000	5.13	7.5	1.95	128	225
19092287	0	0	1	0	1	1	1	0	0	0	0	0	0	0	1	1	0	0	72	37.9	64	6247	4.58	9.8	2.5	127	113
19101154	1	1	0	0	1	0	1	1	0	0	0	0	0	0	1	1	0	0	68	37.5	74	6750	3.94	6.5	1.73	118	274
19010392	0	1	0	1	0	0	0	0	0	0	0	0	0	0	0	1	0	0	18	46	40	6982	4.23	6.5	1.71	108	298
19112520	0	0	1	0	1	1	0	0	0	0	0	0	0	0	1	1	0	0	45	45.5	33	9251	4.93	4.6	1.95	131	210
19011827	1	1	0	0	1	1	0	0	0	1	0	0	0	1	0	1	0	0	50	40.1	48	6354	3.21	60.6	1.55	122	330
18112090	1	1	0	0	1	1	1	1	0	0	0	0	0	0	1	1	0	0	47	43.5	54	6571	3.14	46.3	1.45	118	337
19031943	0	0	1	0	1	0	0	0	0	0	0	0	0	0	1	1	0	0	47	41.9	56	9100	4.01	1.5	2.85	130	259
19070443	0	1	1	0	1	1	0	1	1	0	0	0	0	1	1	1	0	0	54	42.2	53	7481	4.77	6.8	2.21	126	178
19050086	0	0	1	0	1	0	1	1	0	1	0	0	0	1	1	1	0	0	18	26.7	54	5788	3.34	197	1.91	88	618.1
19090382	0	0	1	0	1	1	0	0	0	0	0	0	0	0	1	1	0	0	28	36.6	53	5943	2.72	156.3	1.38	97	619.1
19090259	0	0	1	0	1	1	1	0	0	0	0	0	0	0	1	1	0	0	54	38.2	50	7672	3.97	83.6	1.75	126	623.1
19071733	0	0	1	0	1	1	1	0	0	0	0	0	0	0	0	1	0	0	63	33.6	43	5741	3.48	19.5	1.53	114	345
201003364	1	1	0	1	1	1	1	0	0	0	0	0	0	0	1	1	0	0	66	31.1	48	4632	3.91	127.5	1.44	103	454.1
19030134	0	0	1	0	1	1	1	0	0	0	0	0	0	0	1	1	0	0	64	30.7	48	3298	3.24	121.6	1.37	99	507.1
19101015	0	0	1	1	1	1	0	0	0	1	0	0	0	1	0	1	0	0	64	34.3	48	5411	4.4	83.9	1.82	110	256
19091144	0	1	0	1	1	1	1	0	0	1	0	0	0	1	1	1	0	0	31	34	43	8220	3.78	112.1	1.98	130	272
19030058	0	0	1	0	0	0	0	0	0	0	0	0	0	0	1	1	0	0	59	31.4	37	5158	3.86	75	1.12	108	244
19091495	1	1	0	0	1	0	0	0	0	0	0	0	0	0	1	1	0	0	73	32.6	54	6092	4.77	42.3	1.58	100	366
19090325	0	0	1	0	1	0	0	0	0	0	0	0	0	0	1	1	0	0	68	39.1	54	6011	3.36	3.7	1.14	111	178
19070090	1	1	0	0	1	1	1	0	0	0	0	0	0	0	1	1	0	0	55	37.6	71	5647	4.44	134.6	0.96	115	275
19010944	0	0	1	0	1	0	0	0	0	0	0	0	0	0	1	0	0	0	55	44.8	93	9253	7.17	7.6	1.06	136	251
20041283	0	1	0	0	0	0	0	0	0	0	0	0	0	0	1	1	0	0	64	41.5	54	12742	6.73	0.8	0.9	130	208
19021123	0	1	1	0	1	0	0	0	0	0	0	0	0	0	1	1	0	0	76	48.6	79	9070	5.74	26.5	1.02	135	286
18081907	0	0	1	0	1	0	1	0	0	0	0	0	0	0	1	1	0	0	33	44.7	61	5025	5.41	1.1	0.86	146	219
20020430	1	1	0	0	1	1	0	0	0	0	0	0	0	0	1	1	0	0	36	48.6	96	12783	5.28	0	1.09	143	272
19080754	0	0	1	0	0	0	0	0	0	0	0	0	0	0	1	1	0	0	29	47.8	49	8883	5.35	0	0.89	113	202
19041199	1	1	0	0	1	0	1	0	0	0	0	0	0	0	1	1	0	0	46	44.4	77	12431	5.21	0.6	0.56	148	193
19041701	0	1	1	0	0	0	0	0	0	0	0	0	0	0	1	1	0	0	51	43.5	61	10319	5.82	0.2	1	117	110
19041884	0	1	1	0	1	1	1	0	1	0	0	0	0	1	1	0	0	0	54	36.3	95	9185	6.16	23.5	1.03	114	285
19063256	0	0	1	0	1	0	0	0	0	0	0	0	0	0	1	1	0	0	62	31.4	64	5513	5.21	26.1	0.8	129	404.1
19041870	0	0	1	0	1	0	0	0	1	0	0	0	0	1	1	1	0	0	57	41.4	54	8669	5.71	86	0.84	126	266
19071159	0	0	1	0	0	0	0	0	0	0	0	0	0	0	1	1	0	0	53	37.9	77	6087	4.24	48.8	1.08	107	309
19011815	0	0	1	0	0	0	0	1	1	1	0	1	1	1	1	1	0	1	79	37.1	97	7270	2.91	11.3	1.04	113	231
19032209	0	1	0	0	1	1	0	0	0	0	0	0	0	0	1	0	0	0	55	37.2	108	6813	3.35	174.9	0.87	124	190
19051215	1	1	0	0	0	0	0	0	0	0	0	1	1	1	1	1	0	0	72	31.4	124	3030	4.04	6.7	0.46	115	203
19011543	0	0	1	0	1	1	1	0	0	0	0	0	0	0	1	1	0	0	30	40.6	74	6170	3.69	21.6	0.92	136	191
18080867	0	0	1	0	1	1	0	0	0	0	0	0	0	0	0	0	0	0	24	41	81	7005	3.82	63	0.98	129	343
19022982	0	0	0	0	0	0	0	0	0	0	0	0	0	0	1	1	0	0	29	47.1	51	7011	3.84	0	0.93	114	164
19073354	0	0	1	0	1	1	1	0	0	0	0	0	0	0	1	1	0	0	28	42.8	68	6751	4.32	74.6	0.97	132	292
19080747	0	0	1	0	1	1	1	0	0	0	1	0	0	1	0	1	0	0	25	46.4	70	5004	3.02	7.5	1.07	137	237
18122481	0	0	1	0	1	0	1	0	0	0	0	0	0	0	1	0	0	0	33	45	80	11638	4.32	8.3	1.08	138	192
19073187	0	0	1	0	1	1	0	0	0	0	0	0	0	0	0	1	0	0	25	45.8	87	9766	4.51	2.2	1.07	132	191
19111330	0	1	0	0	1	0	1	0	0	0	0	0	0	0	1	1	0	0	41	54.5	94	11321	5	2.7	1.03	148	206
19070439	0	0	1	0	1	0	0	0	0	0	0	0	0	0	1	1	0	0	31	42.4	86	8430	4.64	19.8	0.71	133	254
19040760	0	0	1	0	1	0	0	0	0	0	0	0	0	0	0	1	0	0	22	44.1	70	8468	3.89	19.3	0.53	121	193
19042702	0	0	1	0	1	1	1	0	0	1	0	0	0	1	1	1	0	0	39	41.2	58	6865	3.47	88.4	0.8	118	340
19021308	0	0	1	0	0	0	0	0	0	0	0	0	0	0	1	1	0	0	28	45.2	58	11822	4.64	0	1.04	115	184
19043339	0	0	1	0	0	0	0	0	0	0	0	0	0	0	0	1	0	0	27	43	47	7567	3.39	17.8	1.07	119	226
18101532	0	0	1	0	0	0	0	0	0	0	0	0	0	0	1	1	0	0	40	45.9	45	8863	5.11	4.3	0.89	127	343
19073152	0	0	1	0	0	0	0	0	0	0	0	0	0	0	1	1	0	0	28	42.7	54	6759	4.36	20.6	0.84	131	354
18123358	1	1	0	0	0	0	0	0	0	0	0	0	0	0	0	0	0	0	22	45.3	61	4887	3.85	25.3	0.87	131	198
19063858	0	0	1	0	0	1	0	0	0	0	1	0	0	1	1	1	0	0	35	40.4	53	5432	3.46	77.3	0.52	102	221
19063624	1	0	1	0	0	0	0	0	0	0	0	0	0	0	0	1	0	0	29	42.1	60	6723	4.04	5.6	0.94	113	238
19080612	0	0	1	0	0	0	0	0	0	0	0	0	0	0	0	1	0	0	20	41.7	59	9588	3.3	2.4	0.42	113	124
19071987	0	0	1	0	0	0	0	0	0	0	0	0	0	0	0	1	0	0	21	44.8	61	10629	3.74	13.8	0.95	108	235
19042809	0	0	1	0	0	0	0	0	0	0	0	0	0	0	0	1	0	0	29	40.3	62	6217	4.2	8.2	1.08	106	283
19110750	1	0	1	0	1	0	0	0	0	0	0	0	0	0	0	1	0	0	59	42.4	68	7517	4.75	149.3	1.06	125	377
19032738	0	0	1	0	0	0	0	0	0	0	0	1	1	1	1	0	0	0	51	43.4	58	6976	2.92	1.1	1.01	125	189
18090629	0	0	1	0	1	0	1	0	0	0	0	0	0	0	1	0	0	0	53	42.6	82	9467	3.86	65.6	0.89	136	316
19040490	1	1	1	0	1	0	0	0	1	0	0	0	0	1	1	1	0	0	51	44.3	72	7903	4.09	4.8	0.83	163	192
19071086	0	0	1	0	1	0	0	0	0	1	0	0	0	1	1	0	0	0	53	44.3	68	6941	4.84	88.3	0.82	126	368
19102779	0	0	1	0	1	1	0	0	0	0	0	0	0	0	1	1	0	0	59	44	74	8405	3.93	0.9	0.57	129	155
19033032	0	0	1	0	0	0	0	0	0	0	0	0	0	0	1	1	0	0	47	46.7	50	11031	4.83	3.5	0.6	117	198
19090129	0	1	0	0	0	0	0	0	0	0	0	0	0	1	1	1	0	0	57	49.3	55	9460	4.96	6.7	1.08	130	139
18082048	0	0	1	0	0	0	0	0	0	0	0	0	0	0	1	1	0	0	47	43.6	65	15943	4.38	0	1	131	190
19073097	0	0	1	0	0	0	0	0	0	0	0	0	0	0	1	1	0	0	47	43.9	56	6828	4.44	66	0.97	125	329
19120583	1	0	1	0	0	0	0	0	1	1	0	0	0	1	1	0	0	0	59	47.3	58	7439	4.86	1.5	1.03	130	131
19012162	0	0	1	0	0	0	0	0	0	0	0	0	0	0	1	0	0	0	64	40.4	66	7721	4.93	5.2	1	126	159
19061277	0	0	1	0	1	1	0	0	0	1	0	1	1	1	1	1	0	0	60	43.1	68	8474	4.17	5.5	1.04	135	220
19013597	0	0	1	0	1	1	0	0	0	1	0	0	0	1	1	1	0	0	85	41.7	76	7310	5	12.2	0.95	132	251
19033035	0	0	1	0	1	1	0	0	0	0	0	0	0	0	1	1	0	0	66	42.7	73	7512	4.59	0	1.05	141	174
19040492	0	0	1	0	1	1	1	0	0	0	0	0	0	1	1	1	0	0	79	43.6	94	5632	3.82	12.5	0.59	142	210
18053573	1	0	1	0	1	0	0	0	0	0	0	0	0	0	1	1	0	0	71	40	59	7305	4.05	5.6	0.99	134	171
19112215	0	0	1	0	1	1	1	0	0	0	0	0	0	0	1	1	0	0	75	46.1	58	8960	4.37	4	0.51	140	152
20030871	0	0	1	0	1	0	0	0	0	1	0	0	0	1	1	1	0	0	61	44.5	64	6307	3.42	58.3	1.01	124	156.4
19020530	1	1	0	0	1	1	0	0	0	0	0	0	0	0	0	1	0	0	29	44.3	84	9166	3.61	0.2	0.96	142	107
19101258	0	0	1	0	1	0	1	0	0	0	1	1	1	1	1	1	0	0	48	41.7	70	8027	4.35	4.8	0.93	104	263
19071577	0	0	1	0	0	0	0	0	0	0	0	0	0	0	1	1	0	0	57	42.8	51	10549	4.74	0	0.8	126	184
18062749	0	0	1	0	0	0	0	0	0	0	0	0	0	0	0	1	0	0	20	38	66	8403	3.02	0	0.97	115	294
19031440	0	0	1	0	1	0	0	0	0	0	0	0	0	0	0	1	0	0	26	39.3	68	8252	4.74	36.5	0.78	135	197
19051241	0	1	1	0	1	1	1	0	0	0	1	0	0	1	1	0	0	0	35	39.3	60	11829	3.63	82.9	0.99	137	228
21050895	1	1	0	0	1	0	0	0	0	0	0	0	0	0	0	1	0	0	28	29.5	68	3218	2.76	99.8	0.59	104	282
19053197	0	0	1	0	0	0	0	0	0	0	0	0	0	0	1	1	0	0	27	39.4	53	8454	3.51	25	0.26	120	120
19050433	0	1	1	0	0	0	0	0	0	0	0	0	0	0	0	1	0	0	21	39.6	45	8343	3.85	9.9	0.63	109	238
19091884	0	0	1	0	0	0	0	0	0	0	0	0	0	0	1	1	0	0	34	37.4	64	7683	3.21	29.3	0.95	106	185.4
18041356	0	0	1	0	0	0	0	0	0	0	0	1	1	1	0	1	0	0	18	39.9	60	6829	3.06	21.8	1.06	109	444.1
18111797	0	0	1	0	1	1	0	0	0	0	0	0	0	0	1	1	0	0	47	38.9	69	7901	4.83	14.4	0.75	131	258
18083744	0	0	1	0	1	0	1	1	0	0	0	0	0	0	1	1	0	0	47	38.4	77	8019	4.53	6.1	1.08	128	266
19060414	0	0	1	0	1	0	0	1	0	0	0	0	0	0	1	1	0	0	51	34.6	68	7946	2.75	90.2	0.92	86	379
19071951	0	0	1	0	0	0	0	0	0	0	0	0	0	0	1	1	0	0	46	39.2	55	6651	3.69	6.3	0.82	119	247
19063760	1	1	0	0	0	0	0	0	0	0	0	0	0	0	1	1	0	0	51	39.4	50	7227	3.33	89.3	0.41	121	144
18052123	0	0	1	0	0	0	0	0	0	0	0	0	0	0	1	0	0	0	50	39.2	52	7220	4.34	58.1	1.09	105	240
18102047	0	0	1	0	0	0	0	0	0	0	0	0	0	1	1	1	0	0	46	37.3	57	6266	4.32	49.1	0.84	111	182
19072919	0	0	0	0	0	0	0	0	0	0	0	0	0	0	1	1	0	0	46	39.7	41	8359	4.8	1.9	1.07	100	183
19070595	0	0	1	0	1	1	0	1	0	0	0	0	0	0	1	1	0	0	61	38.4	87	4136	3.53	0	0.92	104	189
18073386	0	0	1	0	0	0	0	0	0	0	0	0	0	0	1	1	0	0	62	38.8	60	6781	4.04	40.3	1.05	106	177
19101345	0	0	1	0	1	0	0	1	0	0	0	1	1	1	1	1	0	0	66	39.2	77	5583	3.04	48.4	0.57	149	234
20122368	0	0	1	0	1	0	0	0	0	0	0	0	0	0	0	1	0	0	22	38.4	85	8098	2.87	81.6	0.79	114	281
19040508	0	0	1	0	0	0	0	0	0	0	0	0	0	0	1	1	0	0	44	34	66	4510	2.76	23.5	0.65	121	229
19101515	0	0	1	0	0	0	0	0	0	0	0	0	0	1	1	1	0	0	38	34.5	49	5466	3.57	65.9	0.97	106	202
19072930	0	1	1	0	0	0	0	0	0	0	0	0	0	0	0	0	0	0	23	34.6	46	6662	3.3	26.2	0.96	108	200
19013526	0	1	0	0	1	1	1	0	0	1	0	0	0	1	1	1	0	0	47	39.5	66	6185	3.62	8.8	1.05	136	103
19050027	1	0	1	0	1	1	0	0	0	0	0	0	0	0	1	1	0	0	51	35.6	66	6715	3.89	120.7	0.99	107	252
19081316	0	0	1	0	1	1	0	0	0	0	0	0	0	0	1	1	0	0	53	37.7	67	7431	3.19	0.6	1.05	126	142
19041634	0	0	1	0	1	0	0	0	0	0	0	0	0	0	1	1	0	0	51	39.5	69	9947	4.92	47.7	0.89	127	231
18013034	0	1	1	0	1	1	1	0	0	0	0	0	0	0	1	1	0	0	63	32.2	59	4996	3.04	6.4	1.09	133	198
19031632	0	0	1	0	0	0	0	0	0	0	0	0	0	0	1	1	0	0	67	31.5	44	3552	2.59	104.8	0.82	106	277
19092417	0	0	1	0	1	1	0	0	0	1	0	0	0	1	1	1	0	0	66	32	60	4213	4.4	296.4	0.75	142	100
19112314	0	0	1	0	1	1	0	1	0	0	0	0	0	0	1	1	0	0	63	35.8	61	5651	4.31	26.6	0.72	123	161
19082483	0	0	1	0	1	0	0	0	0	0	0	0	0	0	1	1	0	0	64	35.1	72	5705	4.42	48.9	1.08	115	328
19072565	1	1	0	0	1	1	0	0	0	0	0	0	0	0	1	1	0	0	65	37.7	78	7143	3.5	0.4	1.05	128	113
19100584	0	0	1	0	1	1	0	0	0	1	0	0	0	1	1	0	0	0	28	40.3	53	9863	5.01	98.7	0.96	125	272
19100458	0	1	1	0	0	0	0	0	0	0	0	0	0	0	1	1	0	0	36	43.6	34	10902	3.36	2.1	1.07	127	218
19120593	0	0	1	0	1	1	0	0	0	0	0	0	0	0	1	1	0	0	53	45.3	47	9134	4.27	2.5	1.06	131	172
19120558	0	0	1	0	0	0	0	0	0	0	0	0	0	0	1	1	0	0	52	45	34	9832	4.67	0.9	0.96	122	254
19060957	1	1	0	0	0	0	0	0	0	0	0	0	0	0	1	1	0	0	66	41.8	37	7923	4.35	0.9	0.86	121	246
18061802	0	0	1	0	1	1	1	0	1	0	0	0	0	1	0	1	0	0	72	41.8	55	6900	4.71	87	0.78	137	303
21060847	0	0	1	0	1	1	1	0	0	1	0	0	0	1	0	1	0	0	48	38.4	40	7769	3.1	5.1	1	142	188
19092309	0	1	1	0	0	0	0	0	0	0	0	0	0	0	1	0	0	0	29	37.2	26	7954	4.06	5.2	0.93	92	213
19052828	0	0	1	0	1	1	0	0	0	0	1	0	0	1	1	1	0	0	41	32.5	56	2726	3	31.4	0.71	127	124
19070980	0	0	1	0	1	1	0	0	0	1	0	0	0	1	1	1	0	0	55	36.7	52	7135	4.36	21	1.02	136	417.1
19053504	0	0	1	0	1	0	1	0	0	1	0	0	0	1	1	1	0	0	57	32.5	50	7032	3.37	15.2	0.85	115	247
19080367	0	0	1	0	1	1	0	0	0	0	0	0	0	0	1	1	0	1	59	33.9	34	4450	2.72	197.8	0.56	102	202
19043800	0	0	1	0	1	1	0	0	0	0	0	1	1	1	1	1	0	0	46	39.9	52	10368	3.84	0.8	0.69	106	151.4
19081660	0	0	1	0	1	1	0	0	0	0	0	0	0	0	1	1	0	0	60	38.6	55	7822	4.78	21.3	0.77	129	275
19031090	0	0	1	0	1	0	0	0	0	0	0	0	0	0	1	1	0	0	64	39.3	85	7566	6.21	41.4	0.74	117	249
19071164	0	0	1	0	1	0	0	0	0	0	0	0	0	0	1	1	0	0	56	47.5	75	10642	5.47	5	1.03	135	128
19102486	0	0	1	0	1	1	1	0	0	0	0	0	0	0	0	1	0	0	65	47.7	72	10089	5.22	11.4	1.09	125	217
18073293	0	0	1	0	1	1	1	0	0	0	0	0	0	0	1	1	0	0	55	39.8	72	10874	5.74	6.6	0.86	132	106
19110813	0	0	1	0	1	1	1	0	0	1	0	1	1	1	1	1	0	0	71	39.1	82	4557	5.29	58.9	0.77	123	351
19102180	0	0	1	0	1	0	0	1	0	0	0	0	0	0	1	1	0	0	65	34.8	101	6081	5.55	6.5	0.93	103	182
19101830	1	1	1	0	1	1	0	0	0	0	0	0	0	0	1	1	0	0	65	39.2	82	8745	5.81	30.5	0.78	118	371
19112478	0	0	1	0	1	0	0	0	0	0	0	0	0	0	1	1	0	1	75	34.7	50	4392	5.6	13.5	0.56	123	244
19042564	0	0	1	0	0	0	0	0	1	1	0	0	0	1	1	1	0	0	60	40.5	142	8356	4.02	29	1.07	101	233
19060564	0	0	1	1	1	1	0	0	1	0	0	0	0	1	1	1	0	0	51	36.6	147	5217	4.23	1.8	0.7	115	132
18073118	0	0	1	0	1	0	0	0	0	0	0	0	0	0	1	0	0	0	89	30	190	3767	2.51	47.9	0.93	119	197
19090878	0	0	1	0	1	1	1	0	0	1	0	0	0	1	1	1	0	0	56	24.1	104	1690	2.37	47.9	0.15	53.2	144
19100385	0	0	1	0	1	1	1	1	0	0	0	0	0	0	1	1	0	0	53	32.74	203	9212	2.1	17	1.05	99	174
19071308	0	0	1	0	1	0	1	0	0	1	0	0	0	1	1	1	0	0	56	36.4	121	7749	4.6	42.1	0.87	94	212
19034296	0	0	1	0	1	1	0	0	0	0	0	0	0	0	0	1	0	0	47	34.6	98	2309	3.24	71.4	1.04	88	204
19054029	0	0	1	1	1	1	1	0	0	1	0	0	0	1	1	0	0	0	60	34.6	123	5747	2.79	16.4	0.82	79.2	228
18122644	0	0	1	0	1	0	1	0	0	1	0	0	0	1	1	1	0	0	60	27.6	159	3996	2.75	155.9	1.05	73.2	444.1
19021179	0	0	1	0	1	0	0	0	1	1	0	0	0	1	1	1	0	0	84	32.9	118	4990	4.11	50.8	1.04	113	217
19061797	0	0	1	0	1	0	1	0	0	1	0	0	0	1	1	0	0	0	44	40.8	64	7810	2.89	11.2	1.08	112	234
20070695	0	0	1	0	1	0	0	0	0	0	0	0	0	0	0	0	0	0	24	41.5	69	5348	4.83	1	0.83	118	278
19080622	0	1	0	0	1	0	0	0	0	0	0	0	0	0	1	1	0	0	36	48.8	90	10902	5.1	0	0.73	110	270
19102067	0	0	0	0	1	0	0	0	0	0	0	0	0	0	1	1	0	0	33	42.4	73	8033	3.42	67.2	1.02	124	180
19073775	0	0	1	0	1	1	0	1	0	1	0	0	0	1	0	1	0	0	54	42.7	62	6417	4.89	10.9	0.97	124	161
19090285	0	0	1	0	1	1	1	0	0	1	0	1	1	1	1	1	0	0	50	41	79	7845	4.26	22	1.01	110	162
19112513	0	0	1	0	1	1	1	0	0	0	0	0	0	0	1	1	0	0	57	41.2	66	7019	4.44	5.1	0.93	96	217
19050520	0	0	1	0	0	0	0	0	0	0	0	0	0	0	1	0	0	0	47	44.1	55	5507	4.25	56.3	0.86	94	244
19042440	0	0	1	0	1	0	1	0	1	0	0	0	0	1	1	1	0	0	66	42.7	85	9501	5.04	7	0.9	125	172
18112975	0	0	1	0	1	0	0	0	0	0	0	0	0	0	1	1	0	0	73	43.4	61	10422	4.51	8	1.02	125	136
19041813	0	0	1	0	0	0	0	0	0	0	0	0	0	0	1	1	0	0	32	40.8	45	5771	3.56	0.8	0.96	102	221
19073459	0	1	0	0	1	0	0	1	0	1	0	0	0	1	1	1	0	0	56	40.6	74	8076	2.96	0.2	0.79	116	128
19092596	0	0	1	0	1	1	1	0	0	1	0	1	1	1	1	1	0	0	70	41.2	65	8391	4.54	4.6	0.49	110	135
18122359	0	0	1	0	1	0	0	0	0	0	0	0	0	0	0	1	0	0	25	34.6	66	6301	3.22	57.2	1.08	115	321
19061505	0	0	1	0	1	0	0	0	0	0	1	0	0	1	0	0	0	0	21	38.9	73	5073	2.77	94.1	0.77	111	223
19111541	0	0	1	0	0	1	1	0	0	0	0	0	0	0	0	1	0	0	24	36.4	66	7832	3.25	13.6	0.99	92	285
18042071	0	0	1	0	0	0	0	0	0	0	0	0	0	0	1	1	0	0	37	39.2	61	6935	4.36	5.2	1.02	99	315
19121285	0	0	1	0	1	1	1	0	0	0	0	0	0	0	1	1	0	0	52	39.1	66	8147	3.44	40.9	0.83	105	325
200904172	0	1	1	0	1	1	1	1	0	0	0	0	0	0	1	1	0	0	48	35.5	73	4242	3.35	122.8	1.01	130	377
19072572	0	0	1	0	1	0	1	0	0	1	0	0	0	1	1	1	0	0	59	32.9	59	4667	4.61	137.2	0.87	94	290
19044099	0	0	1	0	1	0	1	0	0	0	0	0	0	0	1	0	0	0	56	37.9	70	4647	4.27	3.6	1.02	108	144
19043527	0	1	1	0	1	1	0	0	1	0	0	0	0	1	1	1	0	0	58	36.1	73	5888	4.66	53.1	0.83	94	430.1
19100954	0	0	1	0	1	0	0	0	0	0	0	0	0	0	1	1	0	0	59	39.4	59	7164	3.77	8.1	0.76	109	148
19051202	0	0	1	0	1	1	0	0	0	0	0	0	0	0	1	1	0	0	57	37	83	6208	4.64	124.1	1.08	110	395
19041378	0	1	0	0	0	0	0	0	0	0	0	0	0	0	1	1	0	0	59	39.4	61	6393	3.75	65.6	1.02	106	179
19051644	0	1	0	0	0	0	0	0	1	1	0	0	0	1	1	1	0	0	63	35.8	56	3308	4.98	0.5	0.85	99	197
19010293	0	0	1	0	0	0	0	0	0	0	0	0	0	0	1	1	0	1	79	39.6	71	6118	4.43	67.3	0.43	110	316
19042010	0	1	0	0	1	0	0	1	0	0	0	0	0	0	1	1	0	0	76	32.4	86	6370	4.88	13.3	1.05	119	246
19010815	0	0	1	0	1	1	1	0	0	0	0	0	0	0	1	1	0	0	65	31.2	86	4964	3.44	3.4	0.87	103	198
18120619	0	0	1	0	1	0	0	0	0	0	0	0	0	0	1	1	0	0	66	29.9	95	3158	3.46	127.8	0.44	104	373
19061911	0	0	1	0	1	0	0	0	1	0	0	1	1	1	1	1	0	0	71	39.9	89	7068	3.16	8	0.63	105	260
19033612	0	0	1	0	1	0	1	0	0	0	0	0	0	0	1	1	0	0	68	31.9	68	1867	3.26	7.4	0.77	103	73
19091201	0	0	1	0	1	0	0	0	1	0	0	0	0	1	1	1	0	0	73	38.2	88	5435	4.77	0.6	0.85	105	142.4
17032114	0	0	1	0	1	0	0	0	0	0	0	0	0	0	1	1	0	0	61	37.7	68	6860	3.97	5	0.9	117	204
19080300	0	0	1	0	0	0	0	0	0	0	0	0	0	0	1	1	0	0	37	39.6	46	7648	3.01	0.3	1.02	111	134
19060240	0	1	1	0	0	0	0	0	0	0	0	0	0	0	0	1	0	0	27	35.8	45	7347	4.63	72.9	1.06	98	287
19062367	0	0	1	0	1	1	1	0	0	1	0	0	0	1	1	1	0	0	49	34.7	88	7491	4.93	33.7	0.75	97	255
19111358	1	1	0	0	1	1	1	0	0	0	0	0	0	0	1	1	0	0	52	35.3	65	6312	3.8	14.3	1	117	426.1
19033890	0	0	1	0	1	1	0	0	0	1	0	0	0	1	1	1	0	0	58	25.4	66	3438	2.48	269.3	1.04	104	377
19081744	0	0	1	0	1	0	0	0	1	0	0	0	0	1	1	1	0	0	48	36.1	91	6458	3.85	10.4	0.75	110	245
19013707	0	0	1	0	1	1	1	0	0	1	0	0	0	1	1	1	0	0	51	32.8	60	4996	3.19	34.3	0.98	113	278
18090852	0	0	1	0	1	0	1	0	0	0	0	0	0	0	0	1	0	0	53	28.6	59	4696	4.47	44.1	0.93	112	374
17040024	0	0	1	0	1	1	1	0	0	0	0	0	0	0	1	1	0	0	54	29.3	67	3366	3.16	75	0.29	96	280
19090982	0	1	1	0	1	1	0	0	0	0	0	0	0	0	1	1	0	0	57	37.1	66	4603	2.94	1.5	1	126	266
19062509	0	0	1	0	1	0	0	0	0	0	0	0	0	0	1	1	0	0	59	32.2	59	5287	3.54	170.1	0.79	108	273
19031504	0	0	1	0	1	1	1	1	0	0	0	0	0	0	1	1	0	1	53	37.5	82	6916	4.38	20.5	0.99	122	250
19073212	0	0	1	0	1	1	0	0	0	1	0	0	0	1	0	1	0	0	55	28.4	83	5936	3.6	41.2	1.06	84	323
19051794	0	0	1	0	1	0	0	0	0	0	0	0	0	0	1	1	0	0	57	34.9	70	3233	1.58	13.6	1.03	114	298
19102140	0	0	1	0	1	1	1	0	0	0	0	0	0	0	1	1	0	0	50	34	65	6925	4.81	54.9	0.77	110	449.1
19082171	0	0	1	0	1	1	0	0	0	0	0	0	0	0	1	0	0	0	53	34.9	65	5980	3.85	28.9	1.03	115	342
20030351	0	0	1	0	1	1	0	0	0	0	1	0	0	1	1	1	0	0	49	39.6	63	6534	3.96	51.7	0.93	123	170
19052065	0	0	1	0	1	1	0	1	0	0	0	0	0	0	1	1	0	0	56	39.9	81	7404	4.31	0	1.09	114	291
19061377	0	0	1	0	0	0	0	0	0	0	0	0	0	0	1	1	0	0	59	34.8	53	5016	4.89	0	0.88	102	135
19092313	1	1	0	0	0	0	0	0	0	0	0	0	0	0	1	1	0	0	46	35.9	59	10357	3.41	56.2	1.05	105	123
19060078	0	0	1	0	0	0	0	0	1	1	0	0	0	1	1	1	0	0	60	38.5	62	4414	2.8	72.4	0.94	82	215.4
19020172	0	1	0	0	0	0	0	0	0	0	0	0	0	0	1	0	0	0	70	36.1	46	5680	4.29	4.4	0.77	104	215
19073570	0	0	1	0	1	0	1	0	0	1	0	1	1	1	1	0	0	0	69	34.6	68	4856	3.28	42	0.73	99	213
19100841	0	1	0	0	1	1	1	0	1	0	0	0	0	1	1	1	0	1	81	36.8	94	4276	3.24	8.4	0.96	89	228
19031502	0	0	0	0	1	1	0	0	0	0	0	0	0	0	1	1	0	1	77	33.5	62	5091	5.01	34.22	0.95	106	206
19082466	0	0	1	0	1	0	0	0	1	0	0	0	0	1	1	0	0	0	76	37.9	74	6456	4.08	2.7	0.83	111	125
19031453	0	0	1	0	1	1	0	0	1	0	0	0	0	1	0	1	0	0	69	36.3	83	6762	4.84	24.2	0.71	115	260
19021135	0	0	1	0	1	0	0	0	1	1	0	0	0	1	1	1	0	0	68	36	67	6830	2.99	45	0.96	115	169
19010859	0	0	1	0	0	0	0	0	0	0	0	0	0	0	1	1	0	0	63	32.6	62	4856	4.32	150	0.86	108	360
19071729	0	0	1	0	0	1	0	0	0	0	0	0	0	0	1	1	0	0	64	38.5	58	9049	4.21	2.2	0.79	111	104
19022021	0	0	1	0	0	0	0	0	0	0	0	0	0	0	1	1	0	0	63	29.1	57	3179	3.56	19.4	0.57	87	278
19071475	0	0	1	0	0	0	0	0	0	0	0	1	1	1	0	1	0	0	74	36.5	59	7189	4.17	12.9	1.08	108	344
19052641	0	0	1	0	1	1	1	0	0	0	0	0	0	1	0	1	0	0	70	36.4	103	4504	3.72	23.8	0.97	136	286
19012632	0	0	1	0	1	0	0	1	0	0	0	0	0	0	1	0	0	0	63	34.8	88	3902	3.3	122.6	0.57	92	150
19013362	0	0	1	0	1	1	0	0	0	0	0	0	0	0	0	1	0	1	85	28.5	74	1919	3.55	137.7	0.38	89	211
19052694	0	0	1	0	1	0	0	0	0	0	0	0	0	0	1	1	0	0	74	30.4	69	3520	3.86	30.8	0.93	97	227
19101982	0	0	1	0	1	1	0	0	0	0	0	0	0	1	1	1	0	0	71	38.3	58	5935	4.08	1.5	0.95	113	97.4
19081641	0	0	1	0	1	0	0	0	1	0	0	0	0	1	1	1	0	0	74	39.4	97	11067	4.41	1.2	0.92	124	231
19070703	0	0	1	0	1	0	1	0	0	0	0	0	0	0	1	0	0	0	70	38.4	104	6748	4.11	3.6	0.72	106	272
19041809	0	0	1	0	1	0	0	0	0	0	0	0	0	0	1	1	0	1	75	31.1	88	3738	2.77	98.9	0.69	92	436.1
19070375	1	1	0	0	1	1	0	0	0	0	0	0	0	0	1	1	0	0	60	32.9	80	5135	4.46	6.5	0.87	102	248
19082098	0	0	1	0	1	1	1	0	0	0	0	0	0	0	1	1	0	1	71	36.5	70	5053	3.29	11.8	1.05	102	291
19032147	0	0	1	0	1	0	0	0	0	0	0	0	0	0	1	0	0	0	80	37.8	84	7155	3.35	6.5	0.89	107	295
19081004	1	0	1	0	1	0	0	0	0	0	0	0	0	1	0	1	0	0	84	35	82	6316	3.66	15.6	0.77	112	182
19111853	0	0	1	0	1	1	1	0	0	0	0	1	1	1	1	1	0	0	67	37.3	74	5876	3.84	63.5	0.84	94	238
19011483	0	0	1	0	1	1	1	0	1	0	0	0	0	1	1	0	0	0	60	38.1	84	7379	3.4	2.9	0.99	114	123
19090811	0	0	1	0	1	1	0	0	0	0	0	0	0	0	1	1	0	0	75	33.5	99	5565	3.4	21.4	0.86	95	243
19101604	0	0	1	0	1	0	0	0	0	0	0	0	0	0	1	1	0	0	72	31.7	76	4718	4.07	58	0.79	92	288
19041692	0	0	1	0	1	1	1	1	1	0	0	0	0	1	1	1	0	0	67	32	82	4196	3.6	82.9	1.06	129	479.1
19010589	1	1	0	0	1	0	0	0	0	0	0	0	0	0	1	1	0	1	67	31	79	1670	2.96	66.2	0.71	93	150
19063180	0	0	1	0	1	1	1	0	0	0	1	0	0	1	0	1	0	0	60	33.6	57	4069	3.27	99.4	0.81	124	274
19022219	0	0	1	0	1	1	1	0	0	0	0	0	0	0	1	1	0	0	65	33.2	88	3876	3.81	127	1	109	323
19100729	0	1	1	0	1	1	0	1	0	0	0	0	0	0	1	1	0	0	68	28.8	63	3928	3.09	164.6	1.03	100	392
19091592	0	0	1	0	1	0	0	1	0	0	0	0	0	0	1	1	0	0	61	34.5	82	6919	3.19	33.4	0.81	77.2	247.4
19031978	0	0	1	0	1	1	0	1	0	0	0	0	0	0	1	1	0	1	72	35.6	63	8299	4.69	38.4	0.82	115	347
19060221	0	0	1	0	1	1	1	0	0	0	0	1	1	1	1	0	0	0	70	37.1	74	7745	4.05	3	1.02	111	424.1
18093097	0	0	1	0	1	0	1	0	0	0	0	0	0	0	1	1	0	0	71	36.5	69	5424	4.07	4.1	0.94	94	228
18021240	0	0	1	0	1	1	0	0	1	0	0	0	0	1	1	1	0	0	61	36.4	71	6060	4.41	106	0.75	108	193
19013435	0	0	1	0	1	0	0	1	0	0	0	0	0	0	1	1	0	0	60	38.9	78	7720	3.25	0	1.08	120	157
19110526	0	0	1	0	1	1	0	0	0	0	0	0	0	0	1	0	0	0	61	38.9	64	6522	3.07	0	1.01	122	148
18111938	0	1	1	0	1	0	0	0	0	0	0	0	0	0	1	1	0	1	68	39.7	59	6779	3.63	38.6	0.66	96	177
19081158	0	1	1	0	1	0	0	0	0	0	0	0	0	0	1	1	0	0	66	35.8	69	7098	4.07	13.6	0.84	110	230
18052771	0	0	1	0	1	0	0	0	0	1	0	0	0	1	1	1	0	0	60	40	53	5948	4.07	32.9	1.01	113	516.1
19010058	0	0	1	0	0	0	0	0	0	0	0	0	0	0	1	0	0	0	39	40.6	29	6699	2.56	9.3	0.9	100	132
19073447	0	0	1	0	1	1	1	0	0	1	0	1	1	1	1	1	0	0	55	40.3	54	6260	4.08	58.9	0.42	121	197
19013652	0	0	1	0	0	0	0	0	0	0	0	0	0	0	1	0	0	0	30	39.4	38	7795	3.53	103.4	0.93	101	101
19081086	0	0	1	1	0	0	1	0	0	0	0	0	0	0	0	1	0	0	37	31.2	36	3618	3.47	152.8	0.96	91	468.1
20072812	0	0	1	0	1	1	1	0	0	1	0	0	0	1	1	1	0	0	43	31	46	7614	3.86	21	0.61	109	354
19012387	0	0	1	0	0	0	0	0	0	0	0	0	0	1	0	1	0	0	21	30.6	36	3380	2.83	75	0.7	68.2	233
19061136	1	1	0	0	1	1	1	0	0	0	0	0	0	0	1	0	0	0	55	35	53	6833	4	41.4	0.83	111	243
18080400	0	0	1	0	1	0	0	0	0	0	0	0	0	0	1	1	0	0	47	26.7	52	3267	2.99	178.7	0.27	51.2	76
18102036	0	0	1	0	1	1	1	0	0	1	0	0	0	1	1	1	0	0	47	30.4	36	4816	3.05	94.7	1.01	98	264
19043466	0	0	1	0	1	0	1	0	1	0	0	0	0	1	1	1	0	0	50	37.5	50	7973	3.93	36.6	0.96	125	329
19090445	0	0	1	0	1	1	1	0	0	0	0	0	0	0	1	1	0	1	56	30.2	46	2075	2.82	1.1	0.59	95	174
19072390	1	1	0	0	1	1	1	0	0	1	0	0	0	1	1	1	0	1	59	29.8	48	5826	4.35	7.8	0.81	115	330
19090517	0	0	1	0	0	0	0	0	0	0	0	0	0	0	1	1	0	0	45	34.7	40	5469	3.79	13.8	0.58	105	171
19072842	0	0	1	0	1	0	0	0	1	0	1	1	1	1	1	1	0	0	76	30.9	41	2808	3.66	117.7	0.66	106	249
19070720	0	1	0	0	0	0	0	0	0	0	1	0	0	1	1	1	0	0	74	36.1	35	5947	2.99	21.5	0.91	104	280
19090172	0	0	1	0	1	0	0	0	0	0	0	0	0	0	0	1	0	1	71	33.3	55	4962	3.38	27.4	0.99	91	262
19073733	1	1	0	0	1	1	0	0	0	1	0	0	0	1	1	1	0	0	65	34.1	46	5131	3.78	18.5	0.59	113	130
19041941	1	0	1	0	1	1	1	0	1	1	0	0	0	1	1	1	0	0	68	37.3	48	10199	4.49	17.1	0.9	109	169
19073422	0	0	1	0	1	0	0	0	0	0	0	0	0	0	0	0	1	0	19	51	91	9356	3.32	0.8	3.66	143	234
19031367	0	0	1	0	1	0	0	0	0	0	0	0	0	0	0	1	1	0	19	41.4	75	7523	3.52	3	3.49	139	213
19060559	0	0	1	0	1	1	0	0	0	0	0	0	0	0	1	1	1	0	62	34.3	52	5028	4.46	1.1	3.49	122	580.1
20010958	0	0	1	0	0	0	0	0	0	0	0	0	0	0	1	0	1	0	32	42.3	61	6464	4.59	0.3	4.32	112	225
19100827	0	0	1	0	1	1	0	0	0	1	0	0	0	1	1	0	1	1	60	26.8	89	1959	2.43	0.21	3.53	106	402.1
19102693	0	0	1	0	1	1	0	0	0	0	0	0	0	0	1	1	1	1	73	27.4	50	2848	3.49	18.9	3.39	101	252
18072150	0	0	1	0	1	0	0	0	0	0	0	0	0	0	0	1	1	0	18	45	58	9579	3.12	9.6	1.68	122	253.4
19101303	0	0	1	0	1	0	0	0	1	0	0	0	0	1	1	1	1	0	48	46.1	82	11167	6.77	0	3.05	147	278
18083571	0	0	1	0	0	0	0	0	0	0	0	0	0	0	0	1	1	0	47	41.4	61	4608	6.52	1.3	1.43	127	536.1
19091318	0	0	1	0	1	0	0	0	0	0	0	0	0	0	1	0	1	0	64	45.3	74	11270	7.18	1.4	1.38	128	229
19040247	0	0	0	0	0	0	0	0	0	0	0	0	0	0	0	1	1	0	66	38.7	34	7983	6.82	10.8	1.31	114	179
19041073	0	0	1	0	0	0	0	0	0	0	0	0	0	0	1	0	1	0	61	45.5	87	10798	5.4	30.4	1.78	116	245
19072918	0	0	1	0	1	0	0	0	0	0	0	0	0	0	0	1	1	0	20	51.9	86	9291	5.62	1.8	1.56	136	235
19053847	1	1	1	0	0	0	0	0	0	0	0	0	0	0	0	1	1	0	26	47.7	54	8980	5.48	0	1.48	133	214
19090649	0	0	0	0	1	0	0	0	0	0	0	0	0	0	0	1	1	0	35	50.3	65	13478	5.6	10.4	2.37	136	289
19092387	0	0	1	0	0	0	0	0	0	0	0	0	0	0	0	1	1	0	46	42.8	72	9706	5.75	3.5	2.69	127	365
19062635	0	0	1	0	1	0	1	0	0	0	0	0	0	0	1	1	1	0	55	47.2	81	10447	5.69	3.3	1.29	152	172.4
19070901	0	0	1	0	0	0	0	0	0	0	0	0	0	0	1	1	1	0	56	47.4	66	11339	6.17	0.6	1.69	121	244
19080570	0	1	0	0	0	0	0	0	0	0	0	0	0	0	1	1	1	0	45	44.6	43	7711	5.79	1.7	1.53	109	241
19040801	0	0	1	1	0	0	0	0	0	0	0	1	1	1	1	1	1	0	61	42.8	55	10060	5.83	41.3	1.55	127	318
19100619	0	0	1	0	0	0	0	0	0	0	0	0	0	0	0	1	1	0	68	40	62	7127	5.45	3.9	1.6	116	479.1
19062644	0	0	1	0	0	0	0	0	0	0	0	0	0	0	0	0	1	0	22	35.3	42	4066	5.68	111.6	1.56	112	552.1
18101489	0	1	1	0	0	0	0	0	0	0	0	0	0	0	1	1	1	0	53	39.7	49	9669	5.85	47.2	1.76	124	147
19033751	0	0	1	0	0	0	0	0	1	0	0	0	0	1	0	1	1	1	53	38.5	50	7676	5.42	58.7	1.64	105	207
19092006	0	0	1	0	0	0	0	0	0	0	0	0	0	0	0	1	1	0	24	38.7	60	6451	6.08	0.2	1.29	101	255
18080887	0	0	1	0	0	0	0	0	0	0	0	0	0	0	1	1	1	0	57	36.9	55	6797	5.54	10.5	2.02	120	318
19110583	0	0	1	1	0	0	0	0	0	1	0	0	0	1	0	1	1	0	49	36.5	39	7480	5.48	31.3	2.66	109	337
19040437	0	0	1	0	0	0	0	0	0	0	0	0	0	0	0	1	1	0	29	48	75	8444	3.52	1.3	1.4	131	161
19120539	0	0	1	0	0	0	0	0	1	0	0	0	0	1	1	0	1	0	57	43.8	80	10456	4.2	4.8	1.98	123	307
19054148	0	0	1	0	0	0	0	0	0	0	0	0	0	0	1	1	1	0	46	43.4	75	7506	4.33	1	1.67	92	236
19032013	0	0	1	0	0	0	0	0	0	0	0	0	0	0	0	1	1	0	21	42.5	75	6938	3.94	0.3	1.67	125	210
18111444	0	0	1	1	1	1	1	0	0	0	0	0	0	0	1	1	1	0	57	46	135	9655	4.19	6.3	2.6	141	288
19010812	0	0	1	0	1	0	0	0	0	0	0	0	0	0	1	1	1	0	37	38.7	109	8037	3.93	3.3	1.16	125	155
18040179	0	0	1	0	0	0	0	0	0	0	0	0	0	0	0	1	1	0	23	52.4	52	8923	4.66	4	1.98	128	312
19050679	0	0	1	0	0	0	0	0	0	0	0	0	0	0	0	0	1	0	23	49.2	53	12877	4.97	3.6	2.13	133	362
19013624	0	0	1	0	1	0	1	0	0	0	0	0	0	0	0	1	1	0	33	43.6	86	7964	4.52	3.5	1.24	138	244
19053321	0	0	1	0	1	0	0	0	0	0	0	0	0	0	0	0	1	0	24	45.7	84	6957	2.9	5.9	1.3	132	244
19042258	1	1	1	0	1	1	1	0	0	0	0	0	0	0	0	1	1	0	27	44.9	67	8481	4.68	0.7	2.74	136	257
19022131	1	1	0	0	1	0	0	0	0	0	0	1	1	1	1	1	1	0	32	44.7	77	8120	3.12	0	1.33	127	142
19111323	0	0	1	0	1	0	0	0	0	0	1	0	0	1	0	1	1	0	24	45.5	74	8938	3.61	12.3	1.11	125	194
18100484	0	0	1	0	0	0	0	0	0	0	0	1	1	1	0	1	1	0	24	42.7	53	7726	3.46	38.9	1.24	116	300
19111765	1	1	0	0	0	0	0	0	0	0	0	0	0	0	1	1	1	0	29	50.4	59	5041	3.56	0.4	1.5	131	208
19101539	0	1	0	0	0	0	0	0	0	0	0	0	0	0	0	1	1	0	19	42.2	67	7717	4.51	5.5	1.64	124	311
19051218	0	0	1	0	0	0	0	0	0	0	0	0	0	0	1	0	1	0	33	44.5	57	9637	4.25	0	2.29	125	252
19072880	0	0	1	0	0	0	0	0	0	0	0	0	0	0	1	1	1	0	27	43	63	9461	4.17	5.7	1.34	125	230
19060098	0	0	1	0	0	0	0	0	0	0	0	0	0	0	1	1	1	0	27	43.1	53	7871	3.77	0.4	1.83	125	196
20061767	1	1	0	0	0	0	0	0	0	0	0	1	1	1	1	1	1	0	43	41.7	53	6702	3.9	0	1.37	124	146
19020880	0	0	1	0	0	1	0	0	0	0	0	0	0	0	1	0	1	0	24	44.1	49	10391	4.41	1.5	1.93	120	313
19101689	0	1	1	0	0	0	0	0	0	0	0	0	0	0	1	1	1	0	31	45.7	52	11736	4.31	1.8	2.1	127	315
19031470	0	0	1	0	0	0	0	0	0	0	0	0	0	0	0	1	1	0	22	40.3	71	5881	3.55	3.2	1.84	118	382
19020159	1	0	1	0	0	0	0	0	0	0	0	0	0	0	1	1	1	0	29	40.9	64	8079	3.33	60.8	1.26	127	100.4
19040415	0	0	1	0	0	0	0	0	0	0	0	0	0	0	0	1	1	0	20	42.5	52	9198	2.09	6.3	1.43	92	239.4
19022117	0	0	1	0	0	0	0	0	0	0	0	0	0	0	0	1	1	0	20	41.5	47	9219	3.35	33.1	1.45	108	381
19043107	0	0	1	0	0	0	0	0	0	0	0	0	0	0	0	1	1	0	29	44	48	8886	4.75	39.2	1.23	113	348
19021005	0	0	1	0	1	0	0	0	0	0	0	0	0	0	0	1	1	0	27	43.5	78	7472	4.1	1.4	3.07	131	196
19034027	0	0	1	0	1	0	0	0	0	0	0	0	0	0	0	1	1	0	18	45.2	77	6565	2.21	32.6	1.13	138	243
19080340	1	1	0	0	1	0	0	0	0	0	0	0	0	0	0	1	1	0	19	50	66	7925	3.41	1.9	2.01	143	243
19072464	0	0	1	0	1	1	1	0	0	0	0	1	1	1	0	1	1	0	23	47.9	77	8539	3.24	1.2	1.7	142	201
18112800	0	0	1	0	1	1	0	0	0	0	0	0	0	0	0	1	1	0	26	46.1	74	8074	3.33	0.2	1.42	140	182
19081661	0	1	0	0	1	1	0	0	0	0	0	0	0	0	0	1	1	0	18	50.5	79	9913	4.12	5.1	1.98	156	260
19101713	0	0	1	0	1	0	0	1	0	0	0	0	0	0	1	0	1	0	44	41.3	70	7501	4.81	9.5	1.38	140	230
19102484	0	0	1	0	1	0	0	0	0	0	0	0	0	0	0	0	1	0	18	44.8	87	9240	4.08	68.9	2.4	134	327
19033650	0	1	1	0	1	0	0	0	0	0	0	0	0	0	1	1	1	0	23	47.9	89	9289	4.01	3	2.54	141	245
19101023	0	0	1	0	1	0	0	0	0	0	0	0	0	0	1	1	1	0	18	41.8	82	8894	3.6	0	1.69	139	235
19082577	1	0	0	0	1	0	0	0	0	0	0	0	0	0	0	0	1	0	20	49	80	9472	3.51	1.2	1.94	145	200
19063651	0	0	1	0	1	1	0	0	0	0	0	0	0	0	1	1	1	0	27	44.8	75	9717	3.78	3.6	3.18	154	191
19052649	0	0	1	0	1	0	0	0	0	0	0	0	0	0	0	1	1	0	18	48.1	73	7689	3.2	1	1.43	145	175
19100218	0	0	1	0	1	0	0	0	0	0	0	0	0	0	0	1	1	0	19	45.1	70	9361	3.53	3.5	1.38	133	181
19091506	0	0	1	0	1	1	0	0	0	0	0	0	0	0	1	0	1	0	35	47.1	79	8729	3.31	4.1	2.83	147	284
19073360	1	0	1	0	1	0	0	0	0	0	0	0	0	0	0	1	1	0	19	50.1	79	9778	4.11	0.7	1.69	147	213
19120563	1	1	0	0	1	0	0	0	0	0	0	0	0	0	0	1	1	0	18	51.1	88	5936	3.75	0.7	1.64	153	181
19051856	0	1	0	0	1	0	0	0	0	0	0	0	0	0	0	1	1	0	18	53.2	77	9262	3.34	5.6	1.46	150	227
18061426	0	0	1	0	1	0	0	0	0	0	0	0	0	0	0	1	1	0	22	52.4	63	9425	4.01	1.3	1.48	144	315
19110953	0	0	1	0	1	1	1	0	0	0	0	0	0	0	0	1	1	0	18	44.2	90	9483	3.46	17.2	1.1	149	264
19032911	0	1	1	0	1	0	0	0	0	0	0	0	0	0	0	1	1	0	23	43.1	65	9026	3.45	0	2.27	143	269
18111208	0	0	1	0	1	0	0	0	0	0	0	0	0	0	0	0	1	0	21	46.5	91	9313	3.47	5.8	1.74	145	225
22031404	0	0	1	0	1	0	0	0	0	0	0	0	0	0	0	1	1	0	25	43.3	66	9841	2.69	4.4	1.59	134	221
19110024	0	0	1	0	1	1	1	0	0	0	0	0	0	0	1	1	1	0	29	46.5	69	9143	4.5	38.1	2.41	138	267
19101524	0	0	1	0	1	0	0	0	0	0	0	0	0	0	0	1	1	0	19	42.6	62	4495	4.43	3.6	2.21	133	204
18123489	0	0	1	0	1	0	0	0	0	0	0	0	0	0	0	0	1	0	23	45.5	65	9814	3.88	0.2	2.5	131	212
19090866	0	1	1	0	1	0	0	0	0	0	0	0	0	0	0	1	1	0	21	41.9	70	7884	3.97	14.4	1.34	128	266
19020459	0	0	1	0	1	0	0	0	0	0	0	0	0	0	0	1	1	0	20	44.3	62	8573	3.55	0.8	2.98	129	270
19041144	0	0	1	0	1	0	0	0	0	0	0	0	0	0	0	0	1	0	19	48.4	61	8158	3.66	78.1	1.77	121	337.4
19081695	0	0	1	0	0	0	0	0	0	0	0	0	0	0	0	1	1	0	19	48.4	61	8452	2.63	7.6	2.55	123	236
19112008	0	0	1	0	0	0	0	0	0	0	0	0	0	0	0	0	1	0	19	44.1	61	8026	4.23	0.5	1.95	119	209
19053426	0	0	1	0	0	0	0	0	0	0	0	0	0	0	0	0	1	0	23	47.2	58	9129	3.63	0	2.18	136	271
19050270	0	0	1	0	0	0	0	0	0	0	0	1	1	1	0	1	1	0	33	45.3	66	7610	3.77	1.1	2.74	127	264
19041699	0	0	1	0	0	0	0	0	0	0	1	0	0	1	1	1	1	0	25	41.2	56	6484	3.35	154.3	1.41	124	323
20050852	0	1	1	0	0	1	0	0	0	0	0	0	0	0	0	1	1	0	21	53.6	61	10492	5.18	1.5	1.26	133	223
19054028	0	1	1	0	0	0	0	0	0	0	0	0	0	0	0	0	1	0	21	43.8	49	7306	3.91	0.3	1.65	144	178
19042182	0	0	0	0	0	0	0	0	0	0	0	0	0	0	0	1	1	0	21	50.5	54	9376	3.13	0.4	1.94	125	296
19061962	0	1	1	1	0	0	0	0	0	0	0	0	0	0	0	1	1	0	18	45.3	61	8633	3.45	3.02	2.75	128	313
19101211	0	0	1	0	0	0	0	0	0	0	0	0	0	0	0	1	1	0	19	43.5	54	5792	2.9	1.4	1.27	126	220
19033747	0	0	1	0	0	0	0	0	0	0	0	0	0	0	0	1	1	0	19	48.8	60	9087	3.6	2.9	1.42	126	245
19071155	0	1	0	0	0	0	0	0	0	0	0	0	0	0	1	1	1	0	28	44.3	50	7353	4.05	6.3	1.54	120	205
18040848	0	0	1	0	0	0	0	0	0	0	0	0	0	0	0	1	1	0	19	43.1	55	4016	3.81	53.9	1.24	119	208
18040347	0	0	1	0	0	0	0	0	0	0	0	0	0	0	0	0	1	0	19	46.9	59	6781	3.93	0.8	1.58	124	264
19080919	0	0	1	0	0	1	0	0	0	0	0	0	0	0	0	0	1	0	30	40.7	42	7822	2.88	35	2.67	127	503.1
19081111	0	0	1	0	0	0	0	0	0	0	0	0	0	0	1	1	1	0	31	41.7	65	8084	3.83	1.3	2.32	117	190
19040488	0	1	1	0	0	0	0	0	0	0	0	0	0	0	0	1	1	0	18	47.9	56	11536	4.2	0	1.95	125	213
19101550	0	0	1	0	0	1	1	1	0	0	0	0	0	0	0	0	1	0	28	45.1	58	8211	4.87	0.9	2.7	116	259
19101009	0	0	1	0	0	0	0	0	0	0	0	0	0	0	0	0	1	0	24	41.9	62	11172	3.86	2.9	2.26	122	188
19111498	1	1	0	0	0	0	0	0	0	0	0	0	0	0	1	1	1	0	25	49.2	53	8389	5.09	0.8	1.89	130	231
19112457	0	0	1	0	0	0	0	0	0	0	0	0	0	0	1	1	1	0	29	41.5	49	6562	3.74	8.2	1.11	100	214
19101598	0	0	1	0	0	0	0	0	0	0	0	0	0	0	0	1	1	0	24	42.6	60	6903	4.66	2.3	1.57	112	234
19072344	0	0	1	0	0	0	0	0	0	0	0	0	0	0	1	1	1	0	26	45.4	67	7475	3.85	3	2.48	97	218.4
19050058	0	0	1	0	0	1	0	0	0	0	0	0	0	0	0	1	1	0	24	43	50	6459	3.63	6.4	1.36	89	419.5
19073478	0	0	1	0	0	0	0	0	0	0	0	0	0	0	0	1	1	0	19	42	56	7216	3.67	24	1.91	105	235
19082185	0	0	1	0	0	0	0	0	0	0	0	0	0	0	0	1	1	0	25	43.5	48	5840	3.63	1.6	1.93	104	249
18063074	0	1	0	0	0	0	0	0	0	0	0	0	0	0	1	1	1	0	52	44.8	64	7192	4.2	1.5	1.48	128	258
18110605	0	0	1	0	0	0	0	0	1	0	0	0	0	1	1	1	1	0	52	43.9	61	7489	4.86	5.9	1.42	114	257
18013018	0	0	1	0	0	1	1	0	0	0	0	0	0	0	1	1	1	0	67	40.4	45	8562	4.61	15.4	1.23	111	432.1
19121422	0	1	0	0	0	0	0	0	0	0	0	1	1	1	1	1	1	0	68	41.3	56	7416	4.42	1	1.16	117	294
19070281	0	0	1	0	0	0	0	0	0	0	0	0	0	0	1	1	1	0	64	42.2	51	8081	5.03	3.4	1.31	118	166
19081441	0	0	1	0	0	0	0	0	0	0	0	0	0	0	1	1	1	0	61	43.7	66	7343	4.4	1.5	2.31	110	193
19030494	1	0	1	0	0	0	0	0	0	0	0	0	0	0	1	1	1	0	66	42	59	7731	4.44	20.5	1.55	108	211
18050801	0	0	1	0	1	1	0	0	0	0	0	0	0	1	1	1	1	0	65	42.4	100	9313	4.43	2.7	1.71	134	189
19041767	0	0	1	0	1	1	1	0	0	0	0	0	0	0	1	1	1	0	62	44.8	71	7459	4.44	121.6	1.45	133	341
19100875	0	0	1	0	1	1	0	0	0	0	0	0	0	0	1	1	1	0	72	41.3	83	7257	4.86	0.7	2.28	143	179
19061138	0	0	1	0	1	1	1	0	0	0	0	0	0	0	1	1	1	0	63	42.5	63	9189	4.08	0.9	1.65	137	200
21020522	0	0	1	0	1	0	0	0	0	0	0	0	0	0	1	1	1	0	74	42.9	68	4774	4.09	3	2.52	126	155
20070990	0	0	1	0	1	1	0	0	0	0	0	0	0	0	1	1	1	0	32	40.2	69	7563	2.98	31.5	1.3	126	373
19060377	1	1	1	0	0	0	0	0	0	0	0	0	0	0	1	1	1	0	33	43.5	47	10025	3.41	0	1.76	134	229
19063745	0	0	1	0	0	0	0	0	0	0	0	0	0	0	0	1	1	0	23	41.1	66	5878	2.51	1	2.67	114	165
19082074	0	0	1	0	1	0	0	0	0	0	0	0	0	0	0	0	1	0	18	42.5	68	7341	3.18	2.1	2.75	148	218
19022830	0	0	1	0	1	0	0	0	0	0	0	0	0	0	0	1	1	0	21	45.7	90	7807	2.51	2.2	2.11	143	193
18090644	0	1	1	0	1	0	0	0	0	0	0	0	0	0	0	0	1	0	24	42.7	75	8128	3.91	4.8	1.31	142	167
19043270	1	0	1	0	1	0	0	0	0	0	0	0	0	0	0	0	1	0	21	42.6	72	7048	3.9	1.7	2.83	141	230
19054178	0	0	1	0	1	0	0	0	0	0	0	0	0	0	0	1	1	0	20	40.9	83	6750	3.46	44.2	2.87	130	252
19013784	0	0	0	0	1	0	0	0	0	0	0	0	0	0	0	0	1	0	18	45.3	63	9531	3.21	1.3	2.35	131	227
18040889	0	0	1	0	1	1	0	0	0	0	0	0	0	0	0	1	1	0	26	43.6	67	10245	3.7	2.1	1.97	142	206
18090684	0	0	1	0	1	0	0	0	0	0	0	0	0	0	0	1	1	0	22	41.9	67	9639	2.81	12.5	1.23	125	237
19060293	0	0	1	0	0	0	0	0	0	0	0	0	0	0	0	1	1	0	19	42.7	47	7491	4.21	1.2	1.22	124	178
19082537	0	0	1	1	0	0	0	0	0	0	0	0	0	0	1	1	1	0	32	41.2	52	7763	4.13	0.2	1.18	126	174.4
19050956	1	1	0	0	0	0	0	0	0	0	0	0	0	0	1	1	1	0	30	40.4	53	7090	4.57	4	2.01	127	192
19111307	0	1	0	0	0	0	0	0	0	0	0	0	0	0	1	1	1	0	41	40.4	43	5960	4.87	8.7	1.29	100	287
19110758	0	0	1	0	0	0	0	0	0	0	0	0	0	0	0	0	1	0	20	42.3	57	8940	4.46	2	2.16	110	259
19111663	0	0	1	0	0	0	0	0	0	0	0	0	0	0	0	1	1	0	23	42.1	64	6395	3.23	72.1	1.47	112	200
201003344	0	0	1	0	0	0	0	0	0	0	0	0	0	0	1	1	1	0	55	42.4	44	7607	4.51	1.2	3	149	257
19081779	0	0	1	0	0	0	0	0	0	0	0	0	0	0	1	1	1	0	63	41.1	51	9151	4.69	1.4	2.44	115	250
19080453	1	1	0	0	1	1	0	0	0	0	0	0	0	0	1	1	1	0	63	40.4	83	8557	4.44	1.4	2.47	130	205
18080114	0	0	1	0	0	0	0	0	0	0	0	0	0	0	1	0	1	0	31	38.6	53	8254	4.03	0	2.39	128	209
19040179	0	0	1	0	0	0	0	0	0	0	0	0	0	0	1	1	1	0	31	38.6	52	6048	3.54	37.8	1.13	114	435.1
19034259	0	0	1	0	1	0	1	0	0	0	0	0	0	0	0	1	1	0	28	38.1	65	4816	3.2	93.4	1.27	117	284
19043372	0	0	1	0	1	0	0	0	0	0	0	0	0	0	0	1	1	0	22	37.6	75	5762	4.46	37.8	1.31	117	297
19061535	0	0	1	0	1	0	0	0	0	0	0	0	0	0	0	1	1	0	18	38.4	69	5721	3.35	41.6	1.34	127	387
19020737	0	0	1	0	1	0	0	0	0	0	0	0	0	0	0	0	1	0	24	38.6	58	7117	2.98	13.6	1.47	122	313
19021689	0	1	1	0	0	0	0	0	0	0	0	0	0	0	0	1	1	0	18	34.9	41	6179	4.73	101.4	1.73	126	420.1
200802562	1	1	0	0	0	0	0	0	0	0	0	0	0	0	1	1	1	0	27	39.4	53	8329	4.71	49.7	1.31	115	215
19020164	1	1	0	0	0	0	0	0	0	0	0	1	1	1	1	1	1	0	27	36.6	56	6273	3.55	41.6	1.96	109	455.1
19062867	0	0	1	0	0	0	0	0	0	0	0	0	0	0	0	1	1	0	18	34.5	57	8031	4.02	63.6	1.37	107	392
19080056	0	0	1	0	0	0	0	0	0	0	0	0	0	0	1	1	1	0	26	36.4	49	7281	3.9	38.3	1.96	102	451.1
19111824	0	1	0	0	1	1	0	0	0	0	0	0	0	0	1	1	1	0	56	39.5	74	7418	3.79	6.4	1.31	128	396
19061944	0	0	1	0	0	0	0	0	0	0	0	0	0	0	1	1	1	0	55	36.9	65	6253	4	24.1	2.21	124	429.1
19032265	0	0	1	0	0	0	0	0	0	0	0	0	0	0	1	1	1	0	48	39.3	42	7884	4.9	0	1.67	84	352
19071468	0	0	1	0	1	0	0	0	0	0	0	0	0	0	1	1	1	0	78	33.2	57	4820	4.83	38.1	1.1	109	495.1
17122473	0	0	1	0	0	0	0	0	0	0	0	0	0	0	1	1	1	0	67	38.7	56	7326	4.28	2.1	1.65	115	148
19060409	0	0	1	0	0	0	0	0	0	1	0	0	0	1	1	1	1	0	60	37.9	49	10697	4.99	5.2	1.18	116	320
18111755	0	0	1	0	0	0	0	0	1	0	0	0	0	1	1	1	1	0	68	37.7	65	7294	3.95	10.5	1.39	120	223
18102683	1	1	0	0	0	0	0	0	0	0	0	0	0	0	1	1	1	0	63	39.6	48	8136	4.61	43.2	1.44	115	270
18082621	1	1	0	0	1	1	0	0	0	0	0	0	0	0	1	1	1	0	67	35.7	79	6556	5.05	19.3	1.37	146	122
19073387	0	0	1	0	1	1	1	0	0	0	0	0	0	1	0	1	1	0	76	35.3	68	4230	3.46	53.9	1.89	119	355
19121238	0	0	1	0	1	0	0	0	0	0	0	0	0	0	0	1	1	0	18	37.1	61	6875	3.1	101.1	1.37	130	373
19080760	0	0	1	0	1	0	0	0	0	0	0	0	0	0	1	1	1	0	33	35.7	57	8004	3.49	4.4	1.39	121	201
19072904	0	0	1	0	1	0	0	0	0	0	0	0	0	0	0	1	1	0	19	36.4	84	4864	2.38	64.8	1.63	125	200
200804636	0	0	1	0	0	0	0	0	0	0	0	1	1	1	0	1	1	0	18	37.2	57	7762	2.95	1	2.38	117	288
19073099	0	0	1	0	0	0	0	0	0	0	0	0	0	0	0	1	1	0	25	37.2	50	3953	3.12	45	1.23	121	399
19030843	0	0	1	0	0	0	0	0	0	0	0	0	0	0	0	1	1	0	20	37.8	71	5853	3.58	0.3	2.01	118	189
19082579	0	0	1	0	0	0	0	0	0	0	0	0	0	0	0	1	1	0	21	37.7	45	7095	4.45	2.2	2.25	119	188
19110062	0	0	1	0	0	0	0	0	0	0	0	0	0	0	1	1	1	0	34	39.3	54	9740	3.62	2.6	1.86	120	307
19020447	0	0	1	0	0	0	0	0	0	0	0	0	0	0	1	1	1	0	29	39	56	8297	3.56	0.2	1.41	122	293
19070790	0	0	1	0	0	0	0	0	0	0	0	0	0	0	0	1	1	0	19	38.6	57	5603	2.95	23.9	1.21	107	183
19051802	0	0	1	0	0	0	0	0	0	0	0	0	0	0	1	0	1	0	22	37.8	55	6420	3.7	0	2.16	103	244
19080668	0	0	1	0	0	0	0	0	0	0	0	0	0	0	1	1	1	0	30	37.1	46	9904	3.21	14.1	1.5	104	367
19053645	0	0	1	0	0	0	0	0	0	0	0	0	0	0	0	1	1	0	38	39.6	56	5887	4.63	0.8	1.44	109	152
19062769	1	1	1	0	0	0	0	1	0	0	1	0	0	1	1	1	1	0	28	39.4	61	4926	3.28	4.7	1.22	103	161
19050205	0	0	1	0	0	0	0	1	0	0	0	0	0	0	1	1	1	0	33	39.1	58	8792	3.6	1	1.62	114	335
19102650	0	0	1	0	0	0	0	0	0	0	0	0	0	0	0	1	1	0	18	38	45	5882	2.93	36.4	1.24	106	233
19102100	0	0	1	0	0	0	0	0	0	0	0	0	0	0	0	1	1	0	22	39.2	55	6880	3.71	0.2	3.07	94	251.4
19051783	0	1	1	0	1	1	0	0	0	0	0	0	0	0	1	1	1	0	55	38.3	85	6984	4.13	13	2.13	125	214
19053908	0	1	1	0	0	0	0	0	0	0	0	1	1	1	1	1	1	0	47	38.8	65	7222	3.67	1.8	1.81	123	155.4
19013739	0	0	1	0	0	0	1	0	1	0	0	0	0	1	1	1	1	0	47	34.9	58	6585	3.82	68.6	1.11	104	449.1
19101648	0	0	0	0	0	0	0	0	0	0	0	0	0	0	1	1	1	0	47	37.2	52	11857	5.15	3.9	2.77	114	257
19052840	0	0	1	0	0	0	0	0	0	1	0	0	0	1	1	1	1	0	78	35.8	44	6195	4.2	35.2	1.59	104	282
19054021	0	0	1	0	1	0	1	0	0	0	0	0	0	0	0	1	1	0	71	33.1	79	4708	3.08	76	1.41	145	242
19081785	0	0	1	0	0	0	0	0	0	0	0	0	0	0	1	1	1	0	61	37.1	58	7029	3.98	3.3	1.16	113	177
19092347	1	1	0	0	1	1	1	0	0	0	0	1	1	1	1	1	1	1	65	36.6	86	4696	3.14	0.5	2.29	140	184
19100962	0	0	1	0	1	0	0	0	0	0	0	0	0	0	0	1	1	0	18	43	52	9045	3.6	6	1.64	132	217
19022035	0	0	1	0	0	0	0	0	0	0	0	0	0	0	1	1	1	0	22	44.3	38	10079	4.77	27.8	1.88	113	385
19041802	0	0	1	0	0	0	0	0	0	0	0	0	0	0	0	1	1	0	20	43.8	39	7098	3.09	3.6	1.64	107	251
19110884	0	0	1	0	1	1	0	0	0	0	0	0	0	0	0	1	1	0	20	42.4	55	7198	3.57	74.3	1.41	130	364
18092602	0	0	1	0	1	0	0	0	0	0	0	0	0	0	0	1	1	0	18	42.7	56	7852	2.88	6	1.74	131	310
19081607	1	1	0	0	1	0	0	0	0	0	0	0	0	0	1	1	1	0	29	44.9	54	8747	2.82	2.1	1.3	141	145
20011524	0	0	1	0	1	0	0	0	0	0	0	0	0	0	0	1	1	0	18	42.3	46	7024	2.36	10.5	1.77	122	322
19042932	1	1	0	0	1	1	0	0	0	0	0	0	0	0	0	1	1	0	26	46.5	46	9765	4.45	0.2	1.27	129	170
19091492	0	0	1	0	0	0	0	0	0	0	0	0	0	0	1	1	1	0	44	41.8	39	8389	3.48	1.2	1.51	82	412.4
19032665	0	1	1	1	1	1	1	0	0	0	0	0	0	0	1	1	1	0	49	41.1	54	7859	4.9	51.6	1.22	131.4	224.4
19090590	0	1	1	0	1	1	0	0	0	0	0	0	0	0	0	0	1	0	21	44.2	39	8007	3.35	20	1.1	130	266
19082127	0	0	1	0	0	0	0	0	0	0	0	0	0	0	1	1	1	0	21	40.5	28	7359	2.99	0	2.51	118	200
19090510	0	0	1	0	0	0	0	0	0	0	0	1	1	1	0	1	1	0	23	31.4	35	4605	3.45	0.9	2.65	100	355
18011959	0	0	1	0	0	0	0	0	0	1	0	0	0	1	1	1	1	0	34	33.7	40	7400	4.28	71.8	2.86	150	253
19080507	0	0	1	0	1	1	1	0	0	0	0	0	0	0	1	1	1	0	62	28.3	47	4259	3.11	45.2	1.12	152	316
19041176	0	0	1	0	1	1	1	1	0	0	0	0	0	0	1	1	1	0	61	30.9	50	5467	4.87	60.2	1.21	149	377
19110169	0	1	0	0	1	1	1	0	0	0	0	0	0	0	1	1	1	0	65	25.7	56	4561	1.72	56.5	1.16	95	243.4
19040765	0	0	1	0	0	0	0	0	0	0	0	0	0	0	0	1	1	0	85	42.6	129	5570	5.37	13.3	1.11	96	244
18122980	1	1	0	0	0	0	0	0	0	1	0	0	0	1	1	1	1	0	51	34.7	114	6398	5.76	153.9	1.6	71.2	652.1
19081632	0	0	0	0	0	0	0	0	0	0	1	1	1	1	1	1	1	0	64	44.2	54	7185	5.81	2.6	1.21	111	213
18112947	0	0	1	0	1	1	1	0	0	0	0	0	0	0	1	1	1	0	71	47.5	65	7103	5.96	10.1	1.64	132	413.1
19070347	0	0	1	0	1	1	1	0	0	0	0	0	0	0	1	0	1	0	66	42.3	63	6741	5.31	1.4	1.67	123	165
19110979	0	0	1	0	1	1	0	0	0	0	0	0	0	0	0	1	1	0	53	36.7	66	8833	5.68	42.7	1.11	105	523.1
17100635	0	1	1	0	0	0	0	0	0	0	0	0	0	0	1	1	1	0	51	39	62	6972	5.97	0	1.73	114	267
18080808	0	0	1	0	1	1	0	0	0	0	0	0	0	0	1	1	1	0	64	34.1	80	5051	5.98	32.9	1.14	103	312
18071580	1	1	1	0	1	1	1	1	0	0	0	0	0	0	1	1	1	0	62	38	68	4801	5.92	18.1	2.21	120	253
18082260	0	0	1	0	1	0	0	0	0	0	0	0	0	0	1	1	1	0	55	34.9	78	5207	5.37	7.6	1.97	95	471.1
19082260	0	0	1	0	1	0	0	0	0	0	0	0	0	0	1	1	1	0	55	34.9	78	5207	5.37	7.6	1.97	95	471.1
19040106	0	0	1	0	1	1	0	0	0	0	1	0	0	1	1	0	1	1	80	36.3	137	5204	3.45	94.4	1.65	132	159
19073224	0	0	1	0	1	1	0	0	0	0	0	0	0	0	1	0	1	0	72	37.9	114	6678	3.69	0.6	1.15	101	98
19042560	0	0	1	0	0	1	0	0	1	0	0	0	0	1	0	0	1	0	79	36.9	116	7012	4.73	4.8	1.8	114	155
19063173	0	1	1	0	1	0	0	0	0	0	0	0	0	0	1	1	1	1	64	29.7	204	3845	3.66	79.3	1.13	92	459.1
19082463	0	0	1	0	1	1	0	0	0	0	0	0	0	0	1	1	1	1	73	38.3	116	5391	3.49	12.1	1.81	126	253
19062412	0	0	1	0	1	0	1	0	0	0	0	0	0	1	1	1	1	1	75	37.4	137	4675	3.51	10.2	1.4	82	270
18070331	0	1	1	0	1	1	1	0	0	0	0	0	0	0	1	1	1	0	53	43.7	74	7713	4.29	22	1.5	128	240
19080014	1	1	0	0	1	0	0	0	0	0	0	0	0	0	1	1	1	0	22	44.3	82	7970	3.37	2.2	1.65	131	235.4
20060143	0	0	1	0	1	0	0	0	0	0	0	0	0	0	0	1	1	0	22	40.2	67	6572	2.81	59.9	1.49	122	357.4
19110469	0	0	1	0	1	0	0	1	0	0	1	0	0	1	0	1	1	0	22	42.6	70	8652	3.05	66.8	2.03	124	322
19021824	0	0	1	0	1	0	0	0	0	0	0	0	0	0	0	0	1	0	20	45.6	83	10175	3.77	8	2.51	127	290
19031717	1	1	0	0	0	0	0	0	0	0	0	0	0	0	1	0	1	0	41	45	54	6398	5.04	1.5	1.43	91	350
19030797	0	0	1	0	1	1	1	1	0	0	0	0	0	0	1	1	1	0	52	42.5	57	6445	4.53	88.5	1.69	113	282
18030176	1	1	1	0	0	0	0	0	0	0	0	0	0	0	1	1	1	0	71	42.2	71	6169	5.05	0	1.16	101	150
19011883	0	0	1	0	1	0	1	0	0	0	0	0	0	0	1	1	1	0	88	47.2	110	6022	4.39	18.2	1.1	119	188
19060629	0	0	1	1	0	0	0	0	0	0	0	0	0	0	1	1	1	0	69	41.9	52	8287	5.09	4.4	2.49	107	187
18123181	0	0	1	0	0	0	0	1	0	0	0	0	0	0	1	1	1	0	70	42	44	6554	3.6	2.8	2.34	106	217
19121752	0	0	1	0	1	1	0	0	0	0	0	0	0	0	1	0	1	0	19	40.2	76	7815	3.26	3.3	1.64	118	328
19051864	0	0	1	0	1	1	1	0	0	0	0	0	0	0	1	1	1	0	50	40.7	72	8842	3.92	11.8	2.33	117	368
18111337	0	0	1	0	0	0	0	0	0	0	0	0	0	0	1	1	1	0	47	40.6	50	11046	4.28	0.2	2	105	141.4
18121078	0	0	1	0	0	0	1	0	0	0	0	0	0	0	1	0	1	0	61	40.9	57	6503	4.16	1	1.67	103	182
19012306	0	0	1	0	1	0	0	0	0	0	0	0	0	1	1	1	1	0	69	41.5	71	5186	3.45	12.7	1.28	121	155
19051625	0	1	1	0	1	0	0	0	0	0	0	0	0	0	0	1	1	0	24	39	86	7314	3.77	67.4	3	115	440.1
19073198	0	0	1	0	1	1	1	0	0	0	0	0	0	0	1	1	1	0	40	39.3	94	7406	3.63	3.2	1.88	115	284
18083296	0	0	1	0	1	0	0	0	0	0	0	0	0	0	0	1	1	0	18	36.8	66	3424	3.64	51.3	1.99	122	375
19112287	0	0	1	0	1	1	0	0	0	0	0	0	0	0	1	1	1	0	40	35.2	57	2900	4.1	151.3	2.59	80	499.1
18021799	0	0	1	0	1	0	0	0	0	0	0	0	0	0	1	1	1	0	56	36.8	63	6228	4.42	21.8	1.26	119.4	332
19071806	0	0	1	0	1	1	1	0	0	0	1	0	0	1	1	0	1	0	49	32.6	60	4776	4.38	145.2	1.15	114	334
18100498	1	1	0	0	1	1	1	0	0	0	0	0	0	0	0	1	1	0	58	34.6	75	3005	3.41	4.9	1.74	119	231
19042967	0	0	1	0	1	0	1	0	0	0	0	0	0	0	1	1	1	0	54	35.1	91	3546	2.24	76.4	1.11	101	412.1
19111126	0	0	1	1	1	1	0	0	0	0	0	0	0	0	1	0	1	0	59	34.4	77	5667	4.16	6.8	1.14	123	222
19062341	0	0	1	0	1	1	1	0	0	1	0	0	0	1	1	1	1	0	57	38.1	68	6349	4.69	5.2	2.3	101	161
19053031	0	0	1	0	0	0	0	0	1	0	0	0	0	1	1	1	1	1	87	35.4	57	4821	4.97	15.5	1.37	112	224
17092583	0	0	1	0	1	0	1	0	0	0	1	0	0	1	1	1	1	0	69	38.1	64	4226	3.2	97	1.95	109	314
17092911	0	1	1	0	1	0	0	0	0	0	0	1	1	1	1	1	1	0	79	38.5	58	7274	3.53	0.46	1.28	114	292
19080360	0	0	1	0	1	0	0	0	0	0	0	0	0	0	1	1	1	0	75	36.9	62	5885	4.49	65.4	1.59	95	327
19073243	0	0	1	0	1	1	1	0	0	0	0	0	0	0	1	0	1	1	82	36.3	75	5969	3.02	74.2	2.58	102	547.1
19071645	0	0	1	0	1	1	0	0	0	0	0	0	0	0	1	1	1	0	62	37.8	71	8487	4.98	31.3	1.6	116	232
19033645	0	0	1	0	0	0	0	0	1	0	0	0	0	1	0	1	1	0	81	37	73	6824	2.98	113.1	1.26	103	371
19073225	0	0	1	0	0	0	0	0	0	0	0	1	1	1	1	1	1	0	68	36.4	59	5971	4.3	45.3	2.17	100	243
19033414	0	0	1	0	1	1	1	0	0	0	0	0	0	0	1	1	1	0	64	38.8	78	6813	3.91	33.2	1.28	112	379
19033544	0	0	1	0	1	1	0	0	0	0	0	0	0	0	1	1	1	0	69	38.9	99	6409	4.07	3.2	1.45	125	259
19111977	0	1	1	0	1	0	1	0	1	0	0	0	0	1	1	1	1	0	71	38	76	4533	4.08	62.2	1.46	122	451.1
19050658	0	1	1	0	1	1	0	0	0	0	0	0	0	0	1	1	1	0	69	34.3	74	5058	3.04	112.3	1.58	103	236
19032176	0	0	1	0	1	1	0	0	0	0	0	0	0	0	0	0	1	0	67	32.5	57	6787	3.15	98.1	1.22	104	364
19020023	0	0	1	0	1	0	1	0	0	0	0	0	0	0	0	0	1	1	66	33.1	72	5327	4.29	54	1.32	79.2	518.1
18052474	0	0	1	0	1	1	0	0	0	0	0	0	0	0	1	1	1	0	66	37.9	61	7206	4.52	8.6	1.85	119	170
19052833	0	0	1	0	0	1	0	0	0	0	0	0	0	0	1	1	1	0	38	38.8	47	9903	3.26	0	1.21	116	159
19101687	0	0	1	0	1	1	1	1	0	0	0	0	0	0	1	1	1	0	31	31.5	62	5098	2.84	14.6	1.55	94	443.4
18050656	0	0	1	0	1	1	0	0	0	0	0	0	0	1	1	0	1	0	40	34.3	64	4582	3.42	0.6	2.5	109	334
19100546	0	1	0	0	1	0	0	0	0	0	0	0	0	0	1	1	1	0	40	32.6	61	5931	3.85	36.7	1.89	100	581.1
19051967	0	1	1	0	1	0	0	0	0	0	0	0	0	0	0	1	1	0	22	33.9	64	5311	3.11	87.5	2.04	100	384
18040927	0	0	1	0	0	0	0	0	0	0	0	1	1	1	0	1	1	0	20	37.1	52	10033	3.05	53	1.72	99	286
19082295	0	0	1	0	1	1	1	0	0	0	0	0	0	0	1	1	1	0	50	34.8	73	3500	3.51	87.3	1.54	118	399
19073392	0	0	1	0	1	1	0	0	0	1	0	0	0	1	1	1	1	0	55	32.7	68	5548	3.37	162.5	2.45	111	291
21010282	0	0	0	0	0	0	0	0	0	0	0	1	1	1	1	1	1	0	52	31.7	61	4675	2.81	117.5	1.92	112	183
19102773	0	0	1	0	1	1	0	0	0	0	0	0	0	0	0	1	1	0	59	32.1	58	2753	3.46	55.3	1.18	125	273
200804084	0	0	1	0	1	1	1	0	0	0	0	1	1	1	1	1	1	0	56	28.4	63	4038	2.9	127	1.4	107	393
19063386	0	0	1	0	1	0	0	0	0	0	0	0	0	0	1	1	1	0	58	30.7	74	3821	3.87	3	3.06	107	246
19100819	0	0	1	0	1	1	1	0	0	0	0	0	0	0	1	1	1	0	53	37.9	58	5814	4.22	0.3	1.94	111	255
19081213	0	0	1	0	1	1	1	0	0	0	1	0	0	1	1	0	1	1	57	28.3	65	2784	3.92	103.3	2.42	109	497.1
19091929	0	0	1	0	1	1	0	0	0	0	0	0	0	0	1	1	1	0	56	36.1	79	6309	3.36	63.5	2.04	101	395
19051880	0	0	1	0	1	1	1	0	0	0	0	0	0	0	1	1	1	0	46	32.6	61	5010	4.09	24.7	1.5	107	515.1
19060074	0	0	1	0	0	0	0	0	0	0	0	1	1	1	1	1	1	0	48	39.2	61	6689	3.53	3.4	1.46	106	136
19082153	0	0	0	0	1	1	0	0	1	0	0	0	0	1	1	1	1	0	64	37.8	94	7732	3.15	13.8	1.56	125	140
19070820	0	0	1	0	1	1	0	0	0	0	0	1	1	1	1	1	1	0	71	32.4	76	6082	3.03	19.6	1.35	113	222
19070262	0	0	1	0	1	0	0	0	0	0	0	0	0	1	1	1	1	0	62	28.9	79	2759	2.24	66.6	1.52	79.2	258
19070547	0	0	1	0	0	0	0	0	0	0	0	0	0	0	1	1	1	0	75	35.2	65	4626	3.69	26.5	1.2	100	316
22052353	0	0	1	0	0	0	0	0	0	0	0	0	0	0	1	0	1	0	66	37.3	50	7214	4.63	31.4	1.46	110	309
19051250	0	0	1	0	0	0	0	0	0	0	0	0	0	0	1	1	1	0	61	34.5	56	8170	4.48	47	1.37	98	375
19101643	0	0	1	0	0	0	0	0	0	0	0	0	0	0	1	1	1	0	66	35.4	55	7105	4.22	41.7	1.9	111	517.1
19082462	0	0	1	0	1	0	1	0	0	0	0	0	0	0	1	0	1	1	80	27.3	72	6005	3.68	0	1.63	130	91.4
19053208	0	0	1	0	1	0	0	0	0	0	0	0	0	0	1	1	1	0	60	37.4	74	8578	4.36	5.7	2.04	125	215.4
19062662	0	0	1	0	1	1	1	0	0	0	0	0	0	0	1	1	1	1	60	28.8	74	6385	3.25	6.9	1.55	108	347
20041613	0	0	1	0	1	1	0	0	0	0	1	0	0	1	1	1	1	0	66	32.5	64	2773	3.64	147.4	3.07	118	722.1
19060228	0	0	1	0	1	1	0	0	0	0	0	1	1	1	1	1	1	0	68	33.9	68	5802	3.72	19.2	1.14	109	227
19062622	0	0	1	0	1	0	0	0	0	0	0	1	1	1	1	1	1	1	74	31.5	61	5753	4.32	130.7	1.69	108	237
19051122	0	0	1	0	1	1	1	0	0	0	0	0	0	0	1	0	1	1	74	31.7	64	5301	4.86	21.2	1.41	102	314
19032438	0	0	1	0	1	1	0	0	0	0	0	0	0	0	1	1	1	0	67	36.2	59	4152	3.5	147.7	1.84	111	280
19080030	0	0	1	0	1	0	0	0	0	1	0	0	0	1	0	1	1	0	68	37.2	77	5851	3.23	3	2.44	121	114
19041003	0	1	1	0	1	0	0	0	0	0	1	0	0	1	1	1	1	0	67	35.5	73	8052	4.48	5.1	1.98	123	160
19042606	0	0	1	0	1	1	1	1	0	0	0	0	0	0	0	1	1	0	68	44.6	51	6718	4.6	2.6	1.11	119	117
19101874	1	1	0	0	1	1	0	0	0	0	0	0	0	0	0	1	1	0	23	34.6	53	7153	3.64	110.3	2.09	99	427.1
18052210	0	0	1	0	1	0	0	0	0	0	0	0	0	0	0	1	1	0	18	37.7	56	6947	2.45	30.6	1.66	104	317.4
19070308	0	0	1	0	1	0	0	0	0	0	0	0	0	0	1	1	1	1	47	29.1	46	3942	2.29	21.5	2.62	96	497.1
19111353	0	0	1	0	1	1	1	0	0	1	1	0	0	1	1	0	1	1	68	37.2	56	4280	2.87	65.2	1.19	108	292
19062844	0	0	1	0	1	1	1	0	1	0	0	0	0	1	0	1	1	1	44	32.7	51	7934	4.38	5.2	1.67	109	416
19053270	0	0	1	0	1	1	0	0	0	0	0	0	0	0	0	0	1	0	28	30.1	46	5129	2.92	69.9	1.11	91	394
19100196	0	1	1	0	1	0	0	0	0	0	0	0	0	0	0	1	1	0	22	34.9	50	6335	3.76	3.5	1.27	112	425.1
19062276	0	0	1	0	1	0	0	0	0	0	0	0	0	0	0	1	1	0	30	32.8	49	1989	3.99	39.2	1.5	100	431
19040821	0	0	1	0	1	1	0	0	0	0	0	0	0	0	1	1	1	0	50	36.9	52	6215	3.62	105.1	1.58	116	291
19071714	0	0	1	0	1	1	0	0	0	1	0	0	0	1	1	1	1	0	56	34	44	9183	4.12	84.9	1.46	91	357
19090155	0	1	0	0	1	0	0	0	0	0	0	0	0	1	1	0	1	0	55	27.3	52	2220	3.86	95.2	1.39	108	301
19073363	0	0	1	0	1	1	0	0	0	0	0	0	0	0	1	1	1	0	58	35.1	54	5460	3.31	7.6	1.58	121	187
19090085	0	0	1	0	1	1	1	0	0	0	0	0	0	0	1	1	1	0	45	37.3	54	5125	3.95	91	1.71	124	354
21071597	0	0	1	0	1	1	1	0	0	0	0	0	0	0	1	1	1	0	61	23.6	46	1912	2.56	183.7	1.38	73.2	389
19032017	0	0	1	0	1	1	1	0	0	0	0	0	0	0	1	1	1	0	68	31.4	56	4398	3.37	81.2	1.34	121	331
19060616	0	0	1	0	1	1	1	0	0	0	1	1	1	1	1	1	1	1	63	28.8	46	3763	3.83	55.8	1.32	111	800
19073440	0	0	1	0	1	1	1	1	0	0	0	0	0	0	1	1	1	0	65	37.2	50	6350	4.14	105.8	1.53	112.4	280.4
19100937	0	0	1	0	0	0	0	0	0	0	0	0	0	0	1	1	1	0	59	46.7	59	8387	5.6	1.9	1	152	280
19022001	0	0	1	0	1	1	1	0	0	0	0	0	0	0	0	1	1	0	28	42.2	59	6760	2.91	33.3	0.77	122	275.4
18112551	0	0	1	0	1	1	0	0	0	0	0	0	0	0	1	1	1	0	36	44.2	65	5475	4.19	117.5	1.08	119	313.4
19061922	0	0	1	0	0	0	0	0	0	0	0	0	0	0	1	0	1	0	49	34.3	60	6049	3.21	42.9	0.65	100	396.4
19053326	0	0	1	0	0	0	0	0	0	1	0	0	0	1	1	1	1	1	67	36.1	70	12328	11.21	11	0.68	106	302
16082205	0	0	1	0	0	0	0	0	0	0	0	0	0	0	1	1	1	0	59	50.4	72	8622	5.44	5	0.85	119	109
19040459	0	0	1	0	1	0	0	0	0	1	0	0	0	1	1	1	1	0	43	39.3	72	11529	6.04	35.1	0.67	117	277
19062627	0	0	1	0	0	0	0	0	0	0	0	0	0	0	1	0	1	0	30	32.1	45	4640	5.37	1.1	0.96	51	337
19021303	0	0	1	0	0	0	0	0	1	0	0	0	0	1	1	1	1	0	80	35.7	55	5887	5.27	29.5	1.04	118	238
19091471	0	0	1	0	1	1	0	1	0	0	0	0	0	1	1	1	1	0	82	35.1	82	6277	5.36	55.5	0.75	134	314
19063873	0	1	0	0	0	0	0	0	0	0	0	0	0	0	1	1	1	0	50	35.4	40	5710	6.05	70.6	0.45	96	305
19040173	0	0	1	0	1	1	0	0	0	0	0	0	0	0	1	1	1	0	34	49.7	80	10171	4.77	53.3	0.97	134	311
19102308	0	0	1	0	1	1	1	0	0	0	0	0	0	0	0	1	1	0	32	40.1	69	7654	4.17	144.2	1.02	125	292
19071975	0	0	1	0	1	1	1	0	0	0	0	0	0	0	0	1	1	0	19	44.6	70	9410	3.25	3.2	0.97	137	207
20040417	0	0	1	0	1	1	1	0	0	0	0	0	0	0	1	1	1	0	32	42.4	90	8315	4.17	0	1.07	131	180
19092124	0	0	1	0	1	0	1	0	0	0	0	0	0	0	0	1	1	0	28	40.8	75	9042	4.25	1.3	0.79	123	375
20031134	0	0	1	0	0	0	0	0	0	0	0	0	0	0	1	1	1	0	30	50.8	46	14879	4.95	23.1	1.01	133	207
19061647	0	0	1	0	0	0	0	0	0	0	0	0	0	0	1	0	1	0	33	46.9	61	8919	4.76	17	1.01	120	233
21060917	0	0	1	0	0	0	0	0	0	0	0	0	0	0	1	1	1	0	37	42.1	65	5431	3.41	2.2	0.88	113	276
20071449	0	0	1	0	1	1	1	1	0	0	0	0	0	0	1	1	1	0	48	46	71	10373	3.77	23.7	1.04	128	276
19111818	0	0	1	0	1	0	0	0	0	0	1	0	0	1	1	0	1	0	53	45	89	8508	4.68	4.1	0.86	128	241
19101498	0	0	1	0	0	0	0	0	0	0	0	0	0	0	1	1	1	0	51	41.1	55	11194	5.07	5	0.93	120	131
19101047	1	1	0	0	0	0	0	0	0	0	0	0	0	0	1	1	1	0	60	49.8	56	7930	4.76	14.1	0.89	124	205
19052818	1	1	0	0	0	0	0	0	0	0	0	0	0	0	1	1	1	0	64	40.1	61	8211	4.98	10.8	0.87	109	268
19034107	0	1	0	0	1	1	1	0	0	0	0	0	0	0	0	1	1	0	21	42.2	69	8150	2.35	2.4	0.87	137	159
19092486	0	1	1	0	1	0	0	0	0	0	0	0	0	0	0	0	1	0	23	41	81	7566	4.07	0	0.9	121	217
19071013	0	1	1	0	0	0	0	0	1	0	0	0	0	1	1	1	1	0	83	40.9	63	6086	4.08	20.2	0.61	120	139
19052163	0	0	1	0	1	0	0	0	0	0	0	0	0	0	0	1	1	0	27	38.5	67	7239	3.05	4.6	1	131	317
19011367	0	0	1	0	1	0	0	0	0	0	0	0	0	0	0	1	1	0	29	33.4	63	6282	3.13	32.1	0.99	110	376
19042171	0	0	1	0	0	0	0	0	0	0	0	0	0	0	1	1	1	0	39	37.1	47	4715	3.52	13.7	0.28	128	126
19051302	0	1	0	0	0	0	0	0	0	0	0	0	0	0	0	1	1	0	19	36.8	41	5830	3.18	193.1	0.64	117	303
19031962	1	1	1	0	0	0	0	0	0	0	0	0	0	0	0	1	1	0	24	37.7	47	4626	3.06	74.4	0.65	97	278
18042126	0	0	1	0	0	0	0	0	0	0	0	0	0	0	0	1	1	0	19	33.6	46	4533	2.21	21.5	1.07	107	459.1
20062373	0	0	1	0	0	0	0	0	0	0	0	0	0	0	0	1	1	0	18	35.4	61	5314	4.16	93.7	0.64	99	265
19080077	0	0	1	0	1	1	1	0	0	0	0	0	0	0	1	1	1	0	53	37.7	84	4597	3.35	59	1.01	93	370.4
19040571	0	0	1	0	0	0	0	0	1	0	0	0	0	1	1	1	1	1	82	34.4	62	3509	3.63	74.5	0.84	109	370
19080442	0	0	1	0	0	0	0	0	0	0	0	0	0	0	1	1	1	0	27	30.9	57	4813	2.88	143.9	0.94	98	448.1
19043170	0	0	1	0	0	0	0	0	1	0	0	0	0	1	1	1	1	0	83	38.6	70	9954	4.18	1.5	1	124	122
19081669	0	0	1	0	0	0	0	0	0	0	0	0	0	0	1	1	1	1	77	35.5	46	4550	3.26	1.3	0.72	83	223.4
19111582	0	0	1	0	0	0	0	0	0	0	0	0	0	0	0	1	1	0	72	34.6	44	6979	5.12	18.5	0.89	109	80
19032394	0	0	1	0	1	0	0	0	0	0	0	0	0	0	1	1	1	0	71	30.3	74	4201	2.83	120.5	0.48	98	249.4
18092323	0	1	1	0	1	1	0	0	0	0	0	0	0	0	0	1	1	0	66	36.6	71	7077	4.14	22.2	0.95	112	217
19101327	0	0	1	1	1	0	0	0	0	0	0	0	0	0	1	1	1	0	68	32.5	77	6383	4.92	4.2	0.74	129	310
19072735	0	1	0	0	1	1	1	0	0	0	0	0	0	0	1	0	1	0	62	36.5	68	5804	3.39	57.2	1.02	125	340
22030804	0	1	1	0	1	1	1	0	0	0	0	0	0	0	0	1	1	1	30	43.7	43	7645	4.81	103	0.8	118	599.1
20051267	0	0	1	0	0	0	0	0	0	0	0	0	0	0	0	1	1	0	26	45	38	7037	3.17	13.6	0.91	95	312
19082323	0	0	1	0	1	0	1	0	0	0	0	0	0	0	1	0	1	0	46	40.2	48	6472	3.2	10.8	1.09	133	215
18090922	0	1	0	0	0	0	0	0	0	0	0	0	0	0	1	1	1	0	61	41.6	19	7614	4.79	0.2	0.97	115	164
18021760	0	0	1	0	1	0	0	1	0	0	0	0	0	0	0	1	1	0	20	34.5	48	4917	4.45	80.5	0.94	98	630.1
19080040	0	0	1	0	0	0	0	0	0	0	0	0	0	0	0	1	1	0	22	39	40	6153	4.02	48.1	1.05	118	367
19060423	0	0	1	0	0	0	0	1	0	0	0	0	0	0	1	1	1	0	30	33.6	35	4506	4.86	35.3	0.66	101	416.1
19053768	0	0	1	0	0	0	0	0	0	1	0	0	0	1	1	1	1	0	46	29.6	21	4613	3.18	0	1.04	90	450.1
19100988	0	0	1	0	1	1	1	0	0	0	0	0	0	0	1	1	1	0	49	34.3	45	8426	3.97	84.1	1.03	135	375
19101607	0	0	1	0	1	0	0	0	0	1	0	0	0	1	1	1	1	0	59	37.7	55	8924	4.56	35.58	1.03	127	187
18052485	1	1	0	0	1	1	0	0	0	0	0	0	0	0	0	1	1	0	68	35.8	60	6616	6.14	78.4	1.06	103	676.1
19072739	0	0	1	0	0	0	0	0	0	0	0	0	0	0	1	1	1	0	71	34.2	55	12766	5.29	10	0.99	104	287
18051219	0	0	1	0	1	0	0	0	0	0	0	0	0	0	1	1	1	0	77	33.3	62	7484	5.51	3	0.61	117	244
19080968	0	0	1	0	1	0	0	0	0	0	0	0	0	0	1	1	1	0	83	35.3	77	9273	5.92	0.7	0.66	113	168
19112057	0	1	0	0	0	0	0	0	0	0	0	0	0	0	0	1	1	0	57	38.5	186	6809	4.15	1.2	1.04	93	100.4
22051288	0	1	0	1	1	1	1	0	0	0	0	0	0	0	1	1	1	0	58	35.6	146	5160	3.69	173.4	0.84	114	452
19090895	0	0	1	0	1	0	1	0	0	0	0	0	0	0	1	1	1	0	67	29.3	125	4191	3.36	30.3	0.81	107	210
19033244	0	0	1	0	0	0	0	0	0	0	0	0	0	0	1	0	1	1	76	24.6	202	1952	3.22	153.8	0.68	71.2	337
19100096	0	0	1	0	0	0	0	0	0	0	0	0	0	0	1	1	1	1	72	35	334	4780	3.33	236.7	0.96	67.2	137
19023018	0	1	0	0	1	1	0	0	0	0	0	0	0	0	1	1	1	0	71	34.3	129	4132	4.16	122.9	0.58	106	84
19020134	0	0	1	0	1	0	0	0	0	0	0	1	1	1	1	1	1	0	64	31	165	3782	3.58	154.5	0.6	97	391
19100074	0	0	1	0	1	1	0	0	0	0	0	0	0	0	1	1	1	0	76	29.6	112	3372	3.03	120.5	0.68	91	360
20021089	0	0	1	0	1	0	1	0	0	0	0	0	0	0	0	1	1	0	24	41.6	73	6149	3.36	65.8	1.09	104	449.1
19100787	0	0	1	0	1	1	0	0	0	0	0	0	0	0	0	1	1	0	18	41.8	79	6766	3.27	172.2	1.09	101	377
19071208	0	1	1	0	0	0	0	1	0	0	0	0	0	0	1	1	1	0	71	43	69	6790	4.95	1.5	0.83	121	198
22020407	0	0	1	0	1	1	0	0	0	0	0	0	0	0	1	1	1	0	65	40	80	5473	4.7	8	1.04	123	161
20032765	0	1	0	0	0	0	0	0	0	0	0	0	0	0	1	1	1	0	70	40.8	60	7969	5.09	1	0.94	106	164
19062170	0	1	0	1	1	0	0	0	0	0	0	0	0	0	0	1	1	0	26	32.4	68	3712	2.7	83.9	1.03	82	402.1
20061174	0	1	1	0	0	0	0	0	0	0	0	0	0	0	0	1	1	0	24	35	49	4568	3.68	131.9	1.01	96	341
19050695	0	0	1	0	0	0	0	0	0	0	0	0	0	0	1	1	1	0	48	35.4	50	6390	4.54	123.4	1.03	96	408.1
19081256	1	1	1	0	1	1	1	0	0	0	0	0	0	0	1	1	1	0	59	35.1	61	4400	2.12	40.9	0.77	106	209
19101366	0	0	1	0	0	0	0	0	0	0	0	0	0	0	1	1	1	0	70	32.2	53	6184	3.13	24.9	1.05	95	369
19020667	0	0	1	0	0	0	0	0	0	0	0	0	0	0	1	1	1	0	78	38.7	45	6805	4.95	7.2	1	80	223
19090739	0	0	1	0	1	1	0	0	0	0	0	0	0	0	1	1	1	0	68	33	62	5438	4.1	27.1	0.99	112	562.1
19043750	0	0	1	0	1	1	1	0	0	0	0	0	0	0	1	1	1	0	74	34.7	79	5374	4.17	65.8	0.91	112	385
19111208	0	0	1	0	0	0	0	0	0	0	0	0	0	0	0	1	1	0	66	39.9	42	7288	4.37	4.5	0.79	104	279
19081130	0	0	1	0	1	1	1	0	0	0	0	0	0	0	0	1	1	0	67	33.6	78	5598	4.66	14.6	1.03	101	278
19050157	0	0	1	0	1	0	0	0	0	0	0	0	0	0	1	1	1	0	67	33	62	4430	2.64	214.4	1.01	89	299
19041873	0	1	0	0	1	1	0	0	0	0	0	0	0	0	1	0	1	1	88	32.1	73	4300	3.66	2.3	0.84	98	131.4
18092142	0	1	0	0	1	0	0	0	0	0	0	0	0	0	1	1	1	0	61	34.7	73	5787	3.52	49.2	0.57	111	171
19052782	0	0	1	0	1	0	0	0	0	0	0	0	0	1	1	1	1	1	80	34	92	6287	4.91	3.8	0.95	111	194
18071127	0	0	1	0	1	0	0	0	1	0	0	0	0	1	1	1	1	0	65	39.8	75	5184	4.92	157.4	0.59	115	355
19051260	0	0	1	0	1	1	1	0	0	0	0	0	0	0	0	1	1	0	23	31	79	3541	2.78	117.5	0.9	82	461.1
19063532	0	0	1	0	0	0	0	0	0	0	0	1	1	1	1	0	1	0	44	26	49	2935	3.28	92.4	0.74	92	299
19042778	0	0	1	0	1	1	1	1	0	0	0	0	0	0	1	1	1	0	58	33.8	58	4241	3.45	10	0.82	103	181
19111161	0	0	1	0	1	0	1	0	1	0	0	0	0	1	1	1	1	0	56	37	90	6963	3.44	3	0.92	123	214
19102054	0	0	1	0	1	0	1	0	0	0	0	0	0	0	1	1	1	0	67	27	60	3049	2.74	45.8	0.62	83	214
19072074	0	1	1	0	1	1	1	0	0	0	0	0	0	0	1	0	1	1	87	26.7	78	2125	3.45	30.7	1.04	96	242
19073156	0	1	1	0	1	1	1	0	0	0	0	0	0	1	0	1	1	0	64	31.3	66	3655	4.02	14.1	1.06	104	399
19061606	0	0	1	0	1	1	0	0	1	0	0	0	0	1	1	1	1	1	81	29.4	69	4309	3.94	120.6	0.8	92	313
19042876	0	1	1	0	1	1	1	0	0	0	0	0	0	0	1	1	1	0	67	32	57	3002	3.48	158.7	0.8	108	147
18123399	0	0	1	0	0	0	0	0	0	0	0	0	0	0	0	1	1	0	73	25.9	46	2662	2.54	80.8	0.9	87	290
19040594	0	0	1	0	0	0	0	0	0	0	0	0	0	0	1	1	1	0	69	28	46	4221	3.97	25.2	0.49	90	272
19020067	0	0	1	0	1	0	0	0	0	0	0	0	0	0	1	1	1	0	71	24.8	77	2279	2.73	165.4	0.36	93	264
19111174	0	0	1	0	1	0	0	0	0	0	0	0	0	0	1	1	1	0	75	36.2	81	4830	2.87	125.5	0.71	109	204
19100264	0	0	1	0	1	1	0	0	0	0	0	0	0	0	1	1	1	0	66	32.2	69	4637	2.39	105.5	0.84	94	381
19082671	0	0	1	0	1	1	0	1	0	0	0	0	0	0	1	1	1	0	60	34.2	77	5285	3.17	25.1	0.57	100	229
19032210	0	0	1	0	1	1	0	0	0	0	0	0	0	0	1	1	1	1	73	32.8	71	3773	3.31	114.2	0.28	100	236
19071434	1	1	0	0	1	0	1	0	0	1	0	0	0	1	0	1	1	1	68	29.5	86	2902	4.03	226.4	0.81	111	417.1
19071953	0	0	1	0	1	0	0	0	1	0	0	0	0	1	1	1	1	0	64	31.1	79	8031	4.98	47.6	1.06	106	463.1
19062545	0	0	1	0	1	1	1	0	0	0	0	0	0	1	1	1	1	0	75	33.1	74	5413	4.12	40.1	0.62	114	295
19023037	0	0	1	0	1	1	0	0	0	0	0	0	0	0	1	1	1	0	81	31.5	72	3480	3.3	108.2	0.49	96	223
19010645	1	0	1	0	1	1	1	0	0	0	0	0	0	1	0	1	1	0	75	32.9	87	3935	3.34	61.7	0.76	114	173
19043469	0	0	1	0	1	1	1	0	0	0	0	0	0	0	1	1	1	0	69	30	63	2460	3.76	103.7	0.81	78.2	483.1
19080809	0	0	1	0	1	1	1	0	0	0	0	1	1	1	1	1	1	0	68	26.5	82	2310	2.77	224	0.96	104	517.1
19043556	0	0	1	1	1	0	0	0	0	0	0	1	1	1	1	1	1	0	63	33.9	57	5944	3.69	18.3	0.95	109	192
19052871	0	0	1	0	1	0	0	1	1	0	0	0	0	1	1	1	1	0	66	37.4	87	6130	4.19	70.2	0.87	90	383
19110729	0	0	1	0	1	0	0	0	0	0	0	0	0	0	1	1	1	1	54	33.2	47	5875	4.01	44.3	0.93	112	436.1
19091121	0	0	1	0	1	1	0	0	0	0	0	0	0	0	1	1	1	1	74	35.6	40	6213	2.85	8.9	0.55	95	221
19021319	0	0	1	0	1	1	1	0	0	1	0	0	0	1	1	1	1	1	61	36.6	31	3300	2.3	11.5	0.28	79.2	117
19051102	1	1	0	0	1	0	1	0	0	0	0	0	0	0	1	1	1	1	60	35.6	54	6232	3	33.7	0.97	112	228
19012415	0	1	1	0	1	1	1	0	0	0	1	0	0	1	1	1	1	1	65	32.5	45	3472	2.6	109.9	0.49	115	380
19041558	0	0	1	0	1	1	0	0	0	0	0	0	0	0	0	1	1	0	29	23.1	44	2416	2.87	12.4	0.66	91	106
18072168	0	0	1	0	1	0	0	0	0	0	0	0	0	0	0	1	1	0	30	31.2	38	2108	2.24	63.1	0.69	91	499.1
19031512	0	0	1	0	1	0	0	0	0	0	0	0	0	0	0	1	1	0	25	30.7	56	4226	2.66	159.1	0.76	104	461.1
19033277	0	0	1	0	1	0	0	0	1	1	0	0	0	1	1	1	1	0	58	26.2	38	1946	2.38	96.3	0.97	67.2	474.1
18090867	0	0	1	0	1	1	0	0	0	1	0	0	0	1	1	1	1	0	46	34.7	53	6690	4.15	83.3	1.07	99	465.1
19062366	0	0	1	0	1	1	0	0	0	0	0	0	0	0	1	1	1	0	68	35.3	56	4148	4.55	107.9	0.53	118	282
18071564	0	0	1	0	0	0	0	0	0	1	0	0	0	1	1	1	1	0	74	26	28	1700	3.11	79.4	0.42	73.2	340
19090723	0	0	1	0	1	0	0	0	0	0	0	0	0	0	1	1	1	0	69	31.2	52	4410	3.01	37.9	0.35	108	330
19050542	0	0	1	0	1	0	0	0	0	0	0	0	0	0	1	1	1	0	71	25.7	54	1772	3.97	13.7	0.31	88	374
19091414	0	0	1	0	1	0	1	0	0	0	0	0	0	0	1	1	1	0	69	31.1	44	4885	3.48	153	0.82	101	418.1
19080081	1	1	0	0	1	0	1	1	0	0	0	0	0	0	1	1	1	1	63	31.8	47	1613	3.91	50.6	0.64	90	216
21033531	0	0	1	0	1	0	0	0	0	0	0	0	0	0	1	0	1	1	64	31.2	48	4786	3.51	190.8	0.39	119	184
19112301	0	0	1	0	1	1	0	0	0	0	0	0	0	0	0	0	1	0	68	31.2	46	4204	4.52	66.6	0.54	110	378
18100027	0	0	1	0	1	1	1	0	0	0	0	0	0	0	1	1	1	0	70	36.8	55	5187	4.01	34	0.5	99	144
19040686	0	0	1	0	1	1	1	0	0	0	0	0	0	0	0	1	2	1	42	41.8	86	11415	5.27	5.2	3.41	133	261
19102209	0	0	1	0	1	0	0	0	0	0	0	0	0	0	1	1	2	0	31	49.5	112	12623	4.86	2	3.29	151	238
19102700	0	0	1	0	1	1	0	0	1	1	0	0	0	1	1	1	2	0	56	54.1	58	16328	3.08	13.2	3.43	159	250
19070556	0	0	1	0	1	0	1	0	0	0	0	0	0	0	1	1	2	0	56	42.5	64	9355	4.33	1.1	4.1	156	208
19082542	0	0	1	0	1	0	0	0	0	0	0	0	0	0	1	1	2	0	42	42.8	83	9496	5.08	0.5	4.43	152	175
18092455	0	0	1	0	0	0	0	0	0	0	0	0	0	0	1	0	2	0	47	46.6	67	11280	4.56	2.6	2.45	134	326
19120139	0	0	1	1	1	0	0	0	0	0	0	0	0	0	1	1	2	0	61	49.2	93	9484	4.34	6.4	1.68	143	120.4
19061379	0	0	1	0	0	0	0	0	0	0	0	0	0	0	1	1	2	0	54	37.3	60	5962	3.34	0.6	1.62	99	169.4
19063646	1	1	0	0	1	0	0	1	1	0	0	0	0	1	1	1	2	0	50	41.3	106	8640	6.57	22	1.21	147.4	210
19081144	0	0	1	0	1	0	1	0	0	0	0	0	0	0	1	1	2	0	55	36.3	110	11520	8.64	27.7	1.2	131	324
19081164	0	0	1	0	0	0	0	0	0	1	0	0	0	1	1	1	2	0	65	39.2	96	11255	7.28	0	2.22	109	252
19121149	0	0	1	0	1	1	0	0	1	0	0	0	0	1	1	1	2	0	48	49.2	88	11823	6.91	1.1	1.84	152	203
17121733	0	0	1	0	1	1	0	0	0	0	0	0	0	0	1	1	2	0	46	52.2	84	13798	6.77	1.3	2.31	152	227
19043941	0	0	1	0	1	1	0	1	0	0	0	0	0	0	1	1	2	0	55	42.4	68	10293	6.57	0	1.34	146	157
19030530	0	0	1	0	0	0	0	0	0	0	0	0	0	0	1	1	2	0	56	41.1	64	10329	6.25	1.3	2.01	120	179
19111412	0	0	1	0	1	0	1	0	0	0	0	0	0	0	1	1	2	0	62	50.5	84	11326	6.48	0.1	1.35	151	171
18042846	0	0	1	0	1	1	0	0	0	0	0	0	0	0	0	1	2	0	31	43.4	55	13150	6.29	8	2.14	150	265
19111708	0	0	1	1	0	0	0	0	0	0	0	0	0	1	1	1	2	0	54	46.3	76	12768	5.38	13.5	3.06	143	280
19033698	0	0	1	0	1	1	0	0	0	0	0	0	0	0	1	1	2	0	38	56.4	72	11843	6	0	3.2	152	221
19040970	0	1	0	0	1	1	0	0	0	0	0	0	0	0	1	0	2	0	38	57.1	89	12760	5.69	2.1	2.38	162	135
19042422	0	0	1	0	1	1	0	0	0	0	0	0	0	0	1	0	2	0	37	52.4	80	14976	5.42	0	2.3	155	187
19090718	0	0	1	0	1	1	1	0	0	0	1	0	0	1	1	1	2	0	28	47.7	74	8450	5.2	13.9	2.2	153	231
19073708	0	1	0	0	1	0	0	0	1	0	0	0	0	1	1	0	2	0	42	52.3	97	18530	5.32	0.7	2.87	162	273
19111684	0	1	0	0	1	1	1	0	0	1	0	0	0	1	1	0	2	0	42	47.7	73	10589	5.82	1.1	1.45	152	159
19043856	1	0	1	0	1	1	0	1	0	0	0	0	0	0	1	1	2	0	55	45.2	79	12137	5.34	3.2	1.62	142	153
19063370	0	0	1	0	0	0	0	0	0	0	0	1	1	1	1	1	2	0	56	45	68	11745	5.99	3.2	1.9	125	248
19050206	0	0	1	0	0	1	1	0	0	0	0	0	0	0	1	1	2	1	47	45.1	71	13954	5.88	0	2.76	138	219
19111543	0	0	1	0	0	0	0	0	0	0	0	0	0	0	1	0	2	0	52	44.9	49	10657	5.76	4.6	1.91	106	310
19120412	0	0	1	0	1	0	1	0	0	0	0	1	1	1	1	1	2	0	55	40.6	79	8653	5.58	1.2	1.39	134	230
21052089	0	0	1	0	1	0	0	0	0	0	0	1	1	1	1	0	2	0	52	49.1	72	8327	5.4	0	1.19	150	146
19051006	0	0	1	0	1	1	1	0	1	1	0	0	0	1	1	1	2	0	46	46.2	69	9059	5.45	3.1	1.58	146	289
19120339	0	0	1	0	1	1	0	0	0	0	0	0	0	0	1	1	2	0	47	45.3	77	10636	5.22	1.1	1.78	156	221
19111051	0	0	1	0	1	0	1	0	0	0	0	0	0	0	1	1	2	0	49	48.2	82	11351	5.8	0.4	2.22	148	207
18093317	0	1	0	0	1	0	1	0	1	0	0	0	0	1	1	1	2	0	52	44.4	92	13033	5.82	2.7	1.62	129	220
19071620	0	0	1	0	1	0	0	0	1	1	0	0	0	1	1	1	2	0	68	44.7	76	9056	5.37	1.3	1.1	148	151
19110379	0	1	1	0	1	1	1	0	0	0	0	0	0	0	1	1	2	0	60	44.4	77	7551	5.39	8.7	1.81	132	346
19090701	0	0	1	0	1	0	0	0	0	0	0	0	0	0	1	0	2	0	60	45.5	80	9455	5.49	8.2	1.25	136	257
19062073	0	0	1	0	1	1	0	0	0	1	0	0	0	1	1	0	2	0	54	42.1	82	13563	5.43	1.4	1.96	145	178
19101190	1	1	0	0	1	0	1	0	0	0	0	0	0	0	1	1	2	0	56	42.3	80	7503	6.01	43.3	1.48	123	239
19060307	0	0	1	0	1	1	1	0	0	1	0	0	0	1	1	1	2	0	49	39.7	72	9713	5.4	2.3	1.62	141	165.4
19101404	0	0	1	0	1	1	1	0	0	1	0	0	0	1	0	1	2	0	37	50.6	50	14939	5.55	2.8	1.75	167	161
19072632	0	0	1	0	1	0	0	0	0	0	0	0	0	0	1	1	2	0	40	48.6	113	9801	4.63	0	2.2	149	244
19070371	1	1	0	0	1	1	0	0	0	0	0	0	0	0	1	1	2	0	48	42.5	103	7989	3.33	2.6	1.55	152	133
19033933	0	0	1	0	1	0	1	0	1	0	0	0	0	1	1	1	2	0	54	40.5	113	8157	3.96	0	2.39	119	214
19040973	0	0	1	0	0	0	0	0	0	0	0	0	0	0	1	1	2	0	43	67	44.21	9478	4.11	0.54	1.7	125	230
20061506	0	0	1	0	1	1	1	0	0	0	0	0	0	0	1	0	2	0	46	49.1	62	7778	4.63	31.2	2.23	145.4	188
19080505	0	0	1	0	1	1	0	0	0	0	0	0	0	0	0	1	2	0	32	44.9	82	10068	4.83	48.2	2.17	131	423.1
19080690	0	0	1	0	1	0	0	0	0	0	0	0	0	0	1	1	2	0	33	44	66	7900	2.51	101	2.13	133	300
19061041	0	0	1	0	1	0	0	0	0	0	0	0	0	0	0	0	2	0	18	46.7	72	9628	4.47	0.5	2.14	151	244
19041898	0	0	1	0	0	0	0	0	0	0	0	0	0	0	0	1	2	0	20	51.4	57	9827	3.44	2.8	2.13	138	311
19100608	1	1	0	1	1	0	0	0	1	0	0	0	0	1	1	1	2	0	40	48.6	72	9729	4.22	5.1	1.45	140	190
17061043	0	0	1	0	1	0	0	0	0	0	0	0	0	0	0	0	2	0	23	48.5	95	10897	4.36	25.9	1.79	144	310
19032603	0	1	1	0	1	1	0	0	0	0	0	0	0	0	1	1	2	0	41	47.5	86	15770	3.87	4.8	2.48	155	319
19090783	0	0	1	0	1	1	1	0	0	0	0	0	0	0	1	1	2	0	42	44	70	11287	4.46	5.3	1.68	142	135
21053025	0	0	1	0	0	0	0	0	0	0	1	0	0	1	1	0	2	0	37	42.8	61	8985	4.05	0	1.64	126	248
21012308	0	0	1	0	0	0	0	0	0	0	0	0	0	0	1	1	2	0	31	45.2	60	10158	3.36	27.6	1.23	126	230
19090375	0	0	1	0	0	0	0	0	0	1	0	0	0	1	1	1	2	0	39	45.3	70	10066	4.68	0.6	2.38	119	273
19073418	0	0	1	0	0	0	0	0	0	0	0	1	1	1	1	1	2	0	44	45.1	62	5909	4.72	3.7	2.26	130	300
19071473	1	1	0	0	0	0	0	0	0	0	0	0	0	0	1	0	2	0	35	47	50	10743	4.68	7.5	2.39	130	255
19110092	0	1	1	0	0	0	0	0	0	0	0	0	0	0	0	1	2	0	24	44.3	59	8021	4.1	19.7	2.29	114	335
19020088	1	1	0	0	1	1	1	0	0	0	1	0	0	1	1	1	2	0	50	43.4	74	9868	4.41	42.1	1.75	136	145
19021711	0	0	1	0	1	0	0	0	1	0	0	0	0	1	0	1	2	0	56	44.9	71	11436	3.93	20.5	1.21	147	209
17072662	1	1	0	0	0	0	0	0	0	0	0	0	0	0	1	1	2	0	50	44.3	62	10214	4.84	1.9	1.72	125	240
21121722	0	0	1	0	1	1	1	0	0	1	0	0	0	1	1	1	2	0	52	46.7	66	10594	4.53	13.8	2.31	164	223
19041930	0	0	1	0	1	0	0	1	1	1	0	0	0	1	1	1	2	0	56	45.1	93	12736	3.35	6.2	1.53	133	145
19121212	0	0	1	0	1	1	0	0	0	0	0	0	0	0	1	1	2	0	53	47.1	78	14248	5.06	0.8	2.1	156	173
21072013	1	1	0	0	1	1	1	0	0	1	0	0	0	1	1	1	2	0	57	47.1	75	7576	3.4	19.3	1.26	155	127
19051626	1	1	0	0	1	0	0	0	0	0	0	0	0	0	1	1	2	0	47	42.2	76	6450	3.67	8.9	1.2	137	248
19070817	0	0	1	0	1	1	1	0	1	1	0	0	0	1	1	1	2	0	57	46.6	81	11067	3.39	1.2	2.77	144	104.4
19112559	0	0	0	0	1	1	1	1	0	0	0	0	0	0	1	1	2	0	50	47.7	65	8885	4.39	2.4	2.48	140	160
18103559	0	0	1	0	1	1	0	0	1	0	0	0	0	1	1	1	2	0	50	45.1	87	10475	5.18	0.8	2.42	160	166
19081452	0	0	1	0	1	0	0	0	0	0	0	0	0	0	1	0	2	0	50	42.4	63	12548	4	2.5	2.66	147	304
19090664	0	0	1	0	0	0	0	0	1	0	0	0	0	1	1	1	2	0	52	46	52	10261	4.2	1.9	1.26	119	233
20030877	0	0	1	0	0	0	0	0	0	0	0	0	0	0	1	1	2	0	51	43	63	11281	4.43	4	2.55	126	273
19091422	0	0	1	0	0	0	0	0	0	0	0	0	0	0	1	1	2	0	56	48.4	60	11427	5.16	0.2	2.1	134	221
18103643	1	1	0	0	0	0	0	0	0	0	0	0	0	0	1	1	2	0	54	44.8	47	8395	5.06	6.4	2.58	127	354
19041823	0	0	1	0	1	1	0	0	0	0	0	0	0	0	1	1	2	0	66	49	109	12270	4.81	9.8	2.14	124	244
20122230	0	0	1	0	0	0	0	0	0	0	0	0	0	0	1	0	2	0	71	44.8	74	11103	4.49	7.9	1.44	133	227
19092001	0	0	1	1	0	0	0	0	0	0	0	0	0	0	1	1	2	0	62	43	69	10570	4.11	1.3	1.26	118	199
19030410	0	0	1	0	0	0	1	0	1	0	0	0	0	1	1	0	2	0	64	44.2	45	7915	3.36	0.8	1.41	134	95.4
19020349	0	0	1	0	0	0	0	0	1	0	0	0	0	1	1	1	2	0	62	40.1	59	10389	5.09	6	2.35	122	294
19032794	0	0	1	0	1	0	0	0	0	0	0	0	0	0	1	1	2	0	62	41.1	79	9509	4.27	0.2	1.67	131	159
18113348	0	0	1	0	1	0	0	0	1	0	0	0	0	1	1	1	2	0	74	48.8	86	14692	4.19	11.6	1.64	136	157
19091829	0	0	1	0	1	1	1	1	0	0	0	0	0	0	1	1	2	0	63	44.3	76	8139	5.16	1.4	2.25	144	194
18040190	0	0	1	0	1	0	0	1	0	0	0	1	1	1	1	1	2	0	62	42.2	82	8361	4.1	0.3	1.61	137	179
19100492	1	1	0	0	1	1	1	0	0	1	0	0	0	1	1	1	2	0	64	42.7	73	7174	4.52	11	1.51	126	209
19062638	0	0	1	0	1	0	1	0	0	0	0	0	0	0	0	1	2	0	25	43.5	81	8139	3.02	101.7	1.67	154	155
19081096	0	0	1	0	1	1	1	0	0	0	0	0	0	0	1	0	2	0	41	40.5	82	10541	4.18	1.7	1.56	154	103
19090370	0	0	1	0	1	0	0	0	1	1	0	0	0	1	1	1	2	0	39	42.4	58	10324	2.84	5.1	1.31	145	151
19071531	0	0	1	0	1	1	0	0	0	0	1	0	0	1	0	0	2	0	26	41.4	76	8669	3.37	205.6	1.98	144	206
19060299	0	0	1	0	0	0	0	0	0	0	0	0	0	0	1	1	2	0	28	43.9	51	11345	3.88	0.1	3.08	123	220
19072346	0	0	1	1	0	0	0	0	0	1	0	0	0	1	1	1	2	0	39	40.9	49	10827	4.12	0.8	2.76	134	201
19110002	0	0	1	0	1	1	1	0	1	1	0	0	0	1	1	1	2	0	56	43.5	71	9709	3.39	1.5	1.7	143	161
19112437	0	0	1	0	1	1	0	1	0	0	0	0	0	0	1	1	2	0	49	40.6	68	9928	4.62	1.3	1.36	131	194
22040968	0	0	1	0	1	1	1	0	0	0	0	0	0	0	1	1	2	0	46	44.1	71	10921	5.19	0	1.78	160	216
19020451	0	1	1	0	0	0	0	0	1	0	0	0	0	1	1	1	2	0	76	40.4	58	9958	4.44	1.8	1.66	120	226
19061523	0	0	1	0	1	1	1	0	0	0	0	1	1	1	1	1	2	0	70	40.3	74	9337	4.37	1.6	1.1	133	187
19101626	0	1	1	0	1	1	0	0	1	1	0	0	0	1	0	1	2	0	64	42.2	84	7336	4.11	12.8	1.21	131	211
18033397	0	0	1	0	1	0	0	0	0	0	0	0	0	0	0	1	2	0	26	38.6	64	8021	3.78	8.1	1.88	130.4	323
19072103	1	1	0	0	1	0	1	1	0	0	0	0	0	0	1	0	2	0	55	38.6	69	5946	3.08	99.9	1.22	132	247
19010783	0	0	1	0	1	1	0	0	0	0	0	0	0	0	1	0	2	0	53	39.6	71	9321	2.74	3	1.64	122	354
19052168	0	0	1	0	1	0	0	0	0	0	0	0	0	0	1	1	2	0	56	38.6	90	8224	4.35	15.4	1.14	127	273
19101584	0	0	1	0	1	1	1	0	0	0	0	0	0	0	1	1	2	0	49	39.1	62	8922	4.25	15	2.56	128	403.1
19022253	0	0	1	0	0	0	0	0	1	0	0	0	0	1	1	1	2	0	63	39.3	60	9143	5.17	4.3	1.21	129	343
19120975	0	0	1	0	0	0	0	0	0	0	0	0	0	0	0	1	2	0	60	38.7	65	13028	4.52	0.6	2.25	120	228
19052412	0	0	1	1	1	1	0	0	1	1	0	0	0	1	1	1	2	0	65	38.7	74	5974	4.77	132.2	2.67	130	398
19013664	0	0	1	0	1	0	0	0	0	0	0	0	0	0	1	1	2	0	61	39.5	73	8851	4.07	0	1.44	128	260
19062648	0	0	1	0	0	0	0	0	0	0	0	0	0	0	1	1	2	0	28	36.9	59	6313	4.19	28.2	1.79	111	190
19072983	0	1	1	0	1	0	0	0	0	0	0	0	0	0	1	1	2	0	50	38.9	67	10493	3.97	2.2	1.46	136	148
19061582	0	1	0	0	1	0	0	0	0	1	0	0	0	1	1	1	2	0	55	38.5	60	10377	3.96	0	1.58	130	153
19051162	0	0	1	0	0	0	0	0	0	1	0	0	0	1	1	1	2	0	45	38.1	45	8538	3.55	102.5	1.34	118	295
19043370	0	0	1	0	0	0	0	0	0	0	0	0	0	0	0	0	2	0	79	36.3	73	9499	4.81	147.6	1.45	84	113.4
19051584	0	0	1	0	1	0	0	1	1	0	0	0	0	1	1	1	2	0	75	36.7	87	7687	2.95	0.3	1.84	132	161
19032749	0	0	1	0	1	0	0	0	1	1	0	0	0	1	1	1	2	0	66	35.3	80	8720	4.44	26.7	1.38	124	318
19033054	0	0	1	0	1	0	0	0	0	0	0	0	0	0	0	0	2	0	18	46.3	54	13914	4	0	2.65	155	205
19080506	0	0	1	0	0	0	0	0	0	1	0	0	0	1	0	0	2	0	30	41.7	35	11537	4.2	3	2.6	127	128
19062422	0	0	1	0	1	1	1	0	0	0	0	0	0	0	0	1	2	0	22	36	43	6689	4.11	69	1.98	115	330
19100225	0	0	1	0	1	1	0	0	0	0	0	0	0	0	0	1	2	0	52	39.8	55	9491	5.01	1.3	1.53	138	253
19063804	0	1	1	0	0	0	0	0	0	1	0	0	0	1	1	1	2	0	48	39.9	33	9994	2.83	2.1	2.15	130	202
19042204	0	0	1	0	0	0	0	0	1	0	0	0	0	1	1	1	2	0	71	41.1	88	8231	7.15	0	1.41	102	137
18113430	0	0	0	0	1	1	0	0	0	0	0	0	0	0	1	1	2	0	41	46.2	77	8322	5.22	118.7	2.83	124	371
21050362	0	0	1	0	1	1	1	0	0	0	0	0	0	0	1	1	2	0	59	40.1	66	7825	5.23	39.5	1.54	117	341
21040478	1	1	0	0	1	0	0	0	0	0	0	0	0	0	1	1	2	0	67	41.6	58	7802	5.57	3.1	1.75	127	390
19073254	0	0	1	0	1	0	0	0	0	0	0	1	1	1	1	1	2	0	53	41.1	69	11114	5.4	0	1.67	116	184
19071471	0	0	1	0	1	1	0	0	0	0	0	0	0	0	1	1	2	0	49	41.9	201	7637	4.79	4.2	1.34	135	193
19013721	0	0	1	0	1	1	0	0	1	0	0	1	1	1	1	1	2	0	68	36.1	236	7509	4.85	118.7	2.44	124	202
19072401	0	0	1	0	0	0	0	0	1	1	0	0	0	1	1	1	2	0	67	35	188	9380	4.62	54.4	1.69	92	219
19051294	0	0	1	0	0	0	0	0	0	0	1	0	0	1	0	1	2	0	23	42.4	54	6514	3.32	0.2	1.47	107	190
19013149	0	0	1	0	1	1	1	0	0	1	0	0	0	1	1	1	2	0	50	41.3	60	6124	3.74	19.5	1.59	120	349
19043967	0	1	1	0	1	1	0	0	0	0	0	0	0	0	1	1	2	0	57	41.3	59	6510	4.13	32.7	1.42	107	184
19042087	0	0	1	0	1	1	0	0	0	0	0	0	0	0	1	1	2	0	67	40.6	81	8562	4.04	109.3	1.17	128	195
19061853	0	1	0	0	1	0	0	0	0	0	0	0	0	0	1	1	2	0	42	36.4	88	6153	4.1	180.6	1.45	94	525.1
19110789	0	0	1	0	1	0	1	0	1	0	0	0	0	1	1	0	2	0	56	38.6	63	6816	4.95	146.1	1.16	120	182
19021205	1	1	0	0	1	1	1	0	0	0	0	0	0	0	1	1	2	0	62	33.3	70	6970	3.13	66.5	1.98	107	279
18051798	0	0	1	0	1	1	0	0	0	0	0	0	0	0	1	0	2	0	44	39.6	77	10379	4.29	5.3	1.51	131	213
19021311	0	0	1	0	1	0	0	1	0	0	1	0	0	1	1	1	2	0	46	39.1	81	5233	4.22	83.1	1.21	132	119
19090480	0	0	1	0	1	1	1	1	0	1	0	0	0	1	1	1	2	0	53	35.9	61	7001	4.33	6.1	1.17	123	234
19061115	0	0	1	0	1	0	0	0	0	0	0	0	0	0	1	0	2	0	57	29.8	79	4660	4.01	48.4	1.38	103	249
19081417	0	0	1	0	0	0	0	0	0	0	0	0	0	0	1	1	2	0	47	36.6	65	8016	4.93	7.2	1.84	106	242
18012050	0	0	1	1	0	0	0	0	0	0	0	0	0	1	1	1	2	0	68	35.4	61	8911	3.18	9.7	2.17	114	306
19040719	0	0	1	0	1	1	0	0	1	1	0	0	0	1	1	0	2	1	72	32.4	68	4674	5.06	137.8	1.95	124	260
19063707	0	0	1	1	1	0	0	0	1	0	0	0	0	1	1	1	2	0	67	35.9	76	7558	4.4	4.4	1.48	105	246
19021949	0	0	1	0	1	0	0	0	0	0	0	0	0	0	1	1	2	0	64	42.4	51	9909	4.2	0	1.69	128	247
19080217	1	1	0	0	1	1	1	0	0	1	0	0	0	1	1	1	2	0	50	42.2	51	8751	4.06	0	2.35	146	231
19121215	0	0	1	0	1	0	1	0	0	0	0	0	0	0	1	1	2	0	48	33	53	4237	3.86	135.7	1.35	113	479.1
19031452	0	0	1	0	1	1	0	0	0	0	0	0	0	0	1	1	2	0	45	45.1	87	6352	5.87	20.4	1.04	138	176
19052354	0	1	0	0	1	1	1	0	1	1	0	0	0	1	1	1	2	0	55	46.7	71	10482	5.73	1.7	1.08	152	109
19042805	0	0	1	0	0	0	0	0	0	0	0	0	0	0	1	1	2	0	63	40.8	52	8556	6.01	4.1	1.08	98	212
18070506	0	0	1	0	1	1	1	0	0	0	0	0	0	0	1	1	2	0	61	39.9	73	9237	5.45	5.4	1.09	138	108
19061854	0	0	1	0	1	1	0	0	1	0	0	0	0	1	0	1	2	1	55	42.1	159	10191	5.08	4.7	0.92	138	145
19071060	0	0	1	0	1	0	1	0	0	0	0	0	0	0	1	1	2	0	32	46.8	67	9809	4.43	0.8	1.08	145	103.4
19071885	0	0	1	0	1	0	1	0	0	1	0	0	0	1	1	1	2	0	41	47.6	67	11341	3.83	1.1	1.07	152	236
18033531	0	0	1	0	1	1	1	0	0	0	0	0	0	0	0	0	2	0	21	40.9	73	9421	3.49	48	1	125.4	167
19082262	0	0	1	0	1	1	0	0	1	1	0	0	0	1	1	1	2	0	59	42.7	71	7755	4.08	6	1.05	123	158
20050967	0	0	1	0	1	1	0	0	0	0	0	0	0	0	1	1	2	0	49	34.9	61	4610	3.11	155.9	0.95	135	360
19091013	0	1	0	0	1	0	0	0	0	0	0	0	0	0	1	1	2	0	44	37.7	69	8142	3.76	4.2	0.89	136	157
19110603	0	0	1	0	1	0	1	0	0	1	0	0	0	1	1	1	2	1	53	36.7	65	6735	5.07	50.1	0.79	122	164
19081191	0	0	1	0	1	1	0	0	1	0	0	0	0	1	1	1	2	0	72	38.8	71	6736	4.44	58.6	0.86	121	251
19051262	0	0	1	0	1	0	0	0	1	0	0	0	0	1	0	1	2	0	76	40.1	27	8124	4.1	0.7	0.9	129	198
19102645	0	0	1	0	1	1	1	0	0	0	0	0	0	0	1	1	2	0	36	46.8	100	9652	4.81	0.8	0.93	103	246
18050881	0	0	1	0	1	0	0	0	1	1	0	0	0	1	1	1	2	0	59	47.1	134	14851	3.38	14.3	0.89	132	270
19041836	0	1	0	0	1	0	0	0	1	1	0	0	0	1	1	1	2	0	61	43	63	6780	4.76	2.5	0.89	114	256
19061184	0	0	1	0	1	1	0	0	0	1	0	0	0	1	1	1	2	0	54	39.6	57	8377	4.38	50.8	0.85	120	213
19060198	0	0	1	0	1	1	0	0	0	1	0	0	0	1	1	1	2	1	70	33.8	82	5777	3.63	27	0.66	117	221
18121149	0	0	1	0	1	0	0	0	0	1	0	0	0	1	1	1	2	0	63	35	83	8072	4.56	122.7	0.95	109	283
19013169	0	0	1	0	1	1	1	1	0	0	0	0	0	0	1	1	2	0	42	38	70	5535	3.26	88.4	0.84	116	116
19082536	0	0	1	0	1	1	1	0	0	1	0	0	0	1	1	0	2	0	50	33.1	65	5616	4.8	67.6	0.83	123	249
19102626	0	0	1	0	0	0	0	0	0	0	0	0	0	0	1	1	2	0	46	35.6	46	10182	2.66	1.8	1.09	65.2	203.1
19090554	0	0	1	0	0	0	0	0	0	0	0	0	0	0	1	1	2	0	65	29.7	37	3625	3.58	29.3	0.96	109	282
